# Supplementary material for: Factors and determinants of primary care to tertiary care referrals in Singapore: A multi-centre analysis using artificial intelligence-powered large language models
Source: PLoS One. 2026 Feb 5;21(2):e0338085. doi: 10.1371/journal.pone.0338085 (PMC12875445; doi:10.1371/journal.pone.0338085)
Supplement: S1 Data — (XLSX) [file pone.0338085.s003.xlsx]

## Sheet: referrals210839
Unique ID	Age	Race	Gender	Referral Entry Calendar Year Month	Referral From Location Code	Referral To Dept Specialty Desc	Referral Priority Desc	Creation to Appt Date	Cluster
1	64	Chinese	Male	1	5	General Medicine	Early	0	National University Health System (NUHS)
2	65	Chinese	Female	3	1	Endocrine Surgery	Early	0	National University Health System (NUHS)
2	65	Chinese	Female	4	1	Nephrology	Direct Access	30	National University Health System (NUHS)
3	59	Chinese	Female	7	4	Emergency Medicine	STAT	0	National University Health System (NUHS)
4	69	Chinese	Male	2	5	Otolaryngology	Fast Track	0	National University Health System (NUHS)
4	69	Chinese	Male	10	5	Urology	Direct Access	0	National University Health System (NUHS)
5	71	Chinese	Female	5	1	Ophthalmology	Routine	5	National University Health System (NUHS)
6	76	Others	Female	11	2	Ophthalmology	Early	6	National University Health System (NUHS)
7	77	Chinese	Female	4	3	General Medicine	Routine	185	National University Health System (NUHS)
7	77	Chinese	Female	4	3	Urology	Routine	22	National University Health System (NUHS)
8	60	Chinese	Female	12	1	Gastroenterology & Hepatology	Early	18	National University Health System (NUHS)
8	60	Chinese	Female	12	1	Obstetrics and Gynecology	Early	0	National University Health System (NUHS)
8	60	Chinese	Female	12	1	Psychiatry	Routine	0	National University Health System (NUHS)
9	61	Chinese	Male	6	0	Ophthalmology	Routine	0	National University Health System (NUHS)
10	83	Chinese	Female	3	0	Ophthalmology	Routine	0	National University Health System (NUHS)
10	83	Chinese	Female	3	0	Orthopaedics	Routine	0	National University Health System (NUHS)
10	83	Chinese	Female	3	0	Otolaryngology	Routine	0	National University Health System (NUHS)
11	61	Chinese	Male	7	0	Cardiology	Direct Access	6	National University Health System (NUHS)
12	73	Chinese	Male	4	0	Endocrinology	Routine	0	National Healthcare Group (NHG)
13	64	Chinese	Female	3	5	Orthopaedics	Routine	0	National University Health System (NUHS)
14	73	Chinese	Female	4	0	Urology	Routine	15	SingHealth
15	60	Chinese	Male	8	5	Neurology	Early	0	National University Health System (NUHS)
16	66	Chinese	Male	7	0	Ophthalmology	Early	0	National University Health System (NUHS)
17	65	Chinese	Male	9	4	Emergency Medicine	STAT	0	National University Health System (NUHS)
18	75	Chinese	Female	3	5	Emergency Medicine	STAT	0	National University Health System (NUHS)
19	88	Chinese	Female	4	5	Emergency Medicine	STAT	0	National University Health System (NUHS)
20	65	Chinese	Female	3	5	Colorectal Surgery	Early	7	National University Health System (NUHS)
21	63	Chinese	Male	2	2	Cardiology	Routine	4	National University Health System (NUHS)
22	68	Chinese	Female	4	4	Ophthalmology	Routine	8	National University Health System (NUHS)
23	76	Chinese	Male	7	5	Emergency Medicine	STAT	0	National University Health System (NUHS)
24	72	Chinese	Male	1	0	Ophthalmology	Early	2	National University Health System (NUHS)
25	75	Chinese	Male	2	2	Community Eye Clinic	Routine	0	National University Health System (NUHS)
25	75	Chinese	Male	8	2	Community Eye Clinic	Direct Access	0	National University Health System (NUHS)
26	66	Chinese	Female	12	5	Otolaryngology	Early	0	National University Health System (NUHS)
27	72	Indian	Female	7	2	Orthopaedics	Early	0	National University Health System (NUHS)
28	67	Indian	Female	4	0	Orthopaedics	Fast Track	0	National University Health System (NUHS)
29	67	Others	Male	10	3	Urology	Routine	8	National University Health System (NUHS)
30	60	Indian	Female	3	3	Ophthalmology	Direct Access	0	National University Health System (NUHS)
31	81	Malay	Female	11	3	General Surgery	Fast Track	0	National University Health System (NUHS)
31	81	Malay	Female	11	3	Nephrology	Early	0	National University Health System (NUHS)
32	79	Malay	Female	1	0	Respiratory Medicine	Direct Access	17	National University Health System (NUHS)
33	48	Malay	Female	3	4	Cardiology	Routine	0	National University Health System (NUHS)
34	64	Others	Male	6	0	General Medicine	Routine	29	National University Health System (NUHS)
34	64	Others	Male	8	0	Psychiatry	Routine	0	National University Health System (NUHS)
35	69	Others	Female	1	4	Gastroenterology & Hepatology	Early	64	National University Health System (NUHS)
36	71	Malay	Female	1	4	General Surgery	Early	0	National University Health System (NUHS)
37	70	Indian	Female	11	5	Emergency Medicine	STAT	0	National University Health System (NUHS)
38	70	Malay	Female	1	4	Respiratory Medicine	Early	55	National University Health System (NUHS)
38	70	Malay	Female	10	4	Neurology	Routine	0	National University Health System (NUHS)
39	65	Indian	Female	2	0	Emergency Medicine	STAT	0	National University Health System (NUHS)
40	88	Indian	Female	10	0	Orthopaedics	Early	20	National University Health System (NUHS)
41	63	Indian	Male	2	2	Cardiology	Routine	0	National Healthcare Group (NHG)
41	63	Indian	Male	3	2	Cardiology	Routine	18	National Healthcare Group (NHG)
42	60	Indian	Male	10	2	Emergency Medicine	STAT	0	National University Health System (NUHS)
43	73	Malay	Female	2	2	Hand Surgery	Direct Access	25	National University Health System (NUHS)
44	43	Others	Male	2	0	Orthopaedics	Routine	18	National University Health System (NUHS)
44	43	Others	Male	12	0	Urology	Routine	11	National University Health System (NUHS)
45	77	Indian	Female	5	4	Ophthalmology	Early	51	National University Health System (NUHS)
46	79	Indian	Male	9	2	Urology	Routine	87	National University Health System (NUHS)
47	56	Indian	Male	7	4	Dental	Early	0	National University Health System (NUHS)
47	56	Indian	Male	7	4	Dental	Early	10	SingHealth
48	66	Chinese	Male	12	4	Emergency Medicine	STAT	0	National University Health System (NUHS)
49	58	Indian	Male	7	4	Cardiology	Routine	18	National University Health System (NUHS)
50	72	Others	Female	10	1	Emergency Medicine	STAT	0	National Healthcare Group (NHG)
50	72	Others	Female	11	1	Emergency Medicine	STAT	0	National Healthcare Group (NHG)
51	58	Indian	Male	2	5	Cardiology	Early	0	National University Health System (NUHS)
51	58	Indian	Male	2	5	Emergency Medicine	STAT	0	National University Health System (NUHS)
52	70	Malay	Female	3	0	Otolaryngology	Routine	0	National University Health System (NUHS)
53	61	Malay	Female	8	4	General Surgery	Routine	3	National University Health System (NUHS)
54	60	Others	Female	11	6	Breast Surgery	Routine	24	National University Health System (NUHS)
55	70	Chinese	Female	5	0	Audiology	Routine	0	National University Health System (NUHS)
55	70	Chinese	Female	5	0	Ophthalmology	Routine	8	National University Health System (NUHS)
55	70	Chinese	Female	12	0	Audiology	Routine	39	National University Health System (NUHS)
56	88	Chinese	Female	10	2	Emergency Medicine	STAT	0	National University Health System (NUHS)
56	88	Chinese	Female	10	2	Ophthalmology	Routine	0	National University Health System (NUHS)
57	74	Chinese	Female	2	2	Dermatology	Direct Access	0	National University Health System (NUHS)
58	72	Malay	Female	8	3	Geriatric Medicine	Early	0	National University Health System (NUHS)
58	72	Malay	Female	8	3	Ophthalmology	Routine	0	National University Health System (NUHS)
59	60	Indian	Female	10	5	Cardiothoracic and Vascular Surgery	Direct Access	4	National University Health System (NUHS)
60	58	Malay	Male	8	5	Otolaryngology	Direct Access	0	National University Health System (NUHS)
61	62	Chinese	Male	4	5	Respiratory Medicine	Early	15	National University Health System (NUHS)
62	64	Chinese	Female	10	0	Ophthalmology	Direct Access	5	National University Health System (NUHS)
63	56	Chinese	Female	5	4	Cardiology	Routine	93	National University Health System (NUHS)
63	56	Chinese	Female	7	4	Orthopaedics	Routine	6	National University Health System (NUHS)
64	66	Others	Female	9	6	Ophthalmology	Direct Access	0	National University Health System (NUHS)
65	70	Chinese	Male	11	4	Emergency Medicine	STAT	0	National University Health System (NUHS)
66	60	Indian	Male	3	5	Emergency Medicine	STAT	0	SingHealth
67	65	Others	Female	1	2	Ophthalmology	Early	22	National University Health System (NUHS)
68	69	Malay	Female	6	3	Cardiology	Early	7	SingHealth
69	61	Others	Female	10	5	Emergency Medicine	STAT	0	SingHealth
70	62	Others	Female	8	2	Breast Surgery	Fast Track	7	National University Health System (NUHS)
71	75	Malay	Female	3	4	Ophthalmology	Early	0	National University Health System (NUHS)
72	66	Others	Female	1	3	Breast Surgery	Routine	20	National University Health System (NUHS)
73	55	Chinese	Female	8	5	Hand Surgery	Routine	58	National University Health System (NUHS)
74	62	Others	Female	6	6	Ophthalmology	Direct Access	4	National University Health System (NUHS)
75	65	Others	Female	11	3	Ophthalmology	Direct Access	7	National University Health System (NUHS)
76	80	Others	Female	3	0	Ophthalmology	Early	0	National University Health System (NUHS)
77	87	Chinese	Female	2	1	Neurology	Routine	0	National University Health System (NUHS)
78	52	Chinese	Male	6	5	Otolaryngology	Direct Access	15	National University Health System (NUHS)
79	55	Chinese	Male	6	5	Ophthalmology	Routine	179	National University Health System (NUHS)
80	58	Indian	Female	2	3	Emergency Medicine	STAT	0	National Healthcare Group (NHG)
81	73	Malay	Female	6	5	Cardiothoracic and Vascular Surgery	Routine	0	National University Health System (NUHS)
81	73	Malay	Female	6	5	Ophthalmology	Early	0	National University Health System (NUHS)
82	53	Indian	Female	7	4	Ophthalmology	Direct Access	2	National University Health System (NUHS)
83	56	Chinese	Male	7	4	Gastroenterology & Hepatology	Direct Access	5	National University Health System (NUHS)
84	62	Others	Female	6	3	Audiology	Routine	13	National University Health System (NUHS)
85	75	Others	Male	8	0	Urology	Direct Access	15	National University Health System (NUHS)
86	72	Chinese	Male	11	1	Cardiology	Early	0	National University Health System (NUHS)
86	72	Chinese	Male	11	1	Colorectal Surgery	Early	0	National University Health System (NUHS)
87	52	Chinese	Male	2	0	Ophthalmology	Routine	4	National University Health System (NUHS)
88	58	Chinese	Male	10	5	General Surgery	Routine	0	National University Health System (NUHS)
89	55	Chinese	Female	10	4	Gastroenterology & Hepatology	Routine	101	SingHealth
90	52	Chinese	Male	1	2	Gastroenterology & Hepatology	Early	0	National University Health System (NUHS)
91	76	Chinese	Female	9	4	Ophthalmology	Early	15	National University Health System (NUHS)
92	50	Chinese	Male	7	4	Cardiothoracic and Vascular Surgery	Routine	16	SingHealth
93	57	Chinese	Male	4	4	Cardiology	Early	0	National University Health System (NUHS)
94	78	Chinese	Female	8	5	Community Eye Clinic	Routine	0	National University Health System (NUHS)
95	52	Others	Female	7	6	Obstetrics and Gynecology	Early	0	National University Health System (NUHS)
96	79	Chinese	Female	7	1	Gastroenterology & Hepatology	Routine	140	National University Health System (NUHS)
97	61	Chinese	Female	3	4	Emergency Medicine	STAT	0	National University Health System (NUHS)
98	59	Chinese	Male	5	4	Endocrinology	Routine	0	National University Health System (NUHS)
99	77	Chinese	Female	3	6	Geriatric Medicine	Routine	55	National University Health System (NUHS)
99	77	Chinese	Female	3	6	Ophthalmology	Routine	0	National University Health System (NUHS)
100	64	Others	Female	7	6	Ophthalmology	Early	0	National University Health System (NUHS)
101	80	Chinese	Female	10	0	General Surgery	Early	17	National University Health System (NUHS)
102	63	Others	Female	2	4	Ophthalmology	Direct Access	12	National University Health System (NUHS)
102	63	Others	Female	7	4	Orthopaedics	Early	9	National University Health System (NUHS)
103	91	Chinese	Female	2	0	Gastroenterology & Hepatology	Early	16	National University Health System (NUHS)
104	69	Chinese	Female	8	3	Ophthalmology	Routine	27	National University Health System (NUHS)
105	50	Chinese	Female	8	5	Weight Management	Routine	0	National University Health System (NUHS)
106	55	Indian	Male	8	2	Ophthalmology	Early	8	SingHealth
107	54	Others	Female	7	6	Gastroenterology & Hepatology	Routine	77	National University Health System (NUHS)
108	88	Chinese	Female	4	3	Audiology	Routine	0	National University Health System (NUHS)
108	88	Chinese	Female	4	3	Breast Surgery	Direct Access	1	National University Health System (NUHS)
108	88	Chinese	Female	4	3	Ophthalmology	Early	0	National University Health System (NUHS)
109	82	Others	Female	8	6	Emergency Medicine	STAT	0	National University Health System (NUHS)
110	82	Chinese	Female	2	2	Colorectal Surgery	Fast Track	0	National University Health System (NUHS)
111	61	Chinese	Male	5	5	Emergency Medicine	STAT	0	National University Health System (NUHS)
111	61	Chinese	Male	8	5	Colorectal Surgery	Early	31	National University Health System (NUHS)
112	94	Chinese	Male	5	5	Dermatology	Direct Access	0	National University Health System (NUHS)
113	64	Chinese	Female	6	4	Gastroenterology & Hepatology	Routine	0	National University Health System (NUHS)
114	54	Others	Male	8	6	Gastroenterology & Hepatology	Routine	325	National University Health System (NUHS)
114	54	Others	Male	8	6	Respiratory Medicine	Routine	0	National University Health System (NUHS)
115	35	Chinese	Male	7	5	General Surgery	Direct Access	9	National University Health System (NUHS)
116	79	Chinese	Female	6	5	Ophthalmology	Routine	0	National University Health System (NUHS)
117	80	Chinese	Male	4	4	Ophthalmology	Routine	9	National University Health System (NUHS)
118	78	Chinese	Female	3	0	Emergency Medicine	STAT	0	National University Health System (NUHS)
119	64	Indian	Male	11	4	Emergency Medicine	STAT	0	National University Health System (NUHS)
120	81	Chinese	Female	9	5	General Surgery	Early	0	National University Health System (NUHS)
120	81	Chinese	Female	12	5	Endocrinology	Routine	0	National University Health System (NUHS)
121	86	Indian	Female	6	3	General Medicine	Early	35	National University Health System (NUHS)
122	29	Others	Female	9	2	Obstetrics and Gynecology	Direct Access	14	National University Health System (NUHS)
123	71	Chinese	Female	1	3	Cardiology	Direct Access	0	National University Health System (NUHS)
123	71	Chinese	Female	3	3	Cardiology	Early	0	National University Health System (NUHS)
124	91	Chinese	Female	10	3	Emergency Medicine	STAT	0	National University Health System (NUHS)
125	71	Others	Female	11	3	Urology	Direct Access	0	National University Health System (NUHS)
126	72	Chinese	Female	6	5	Dermatology	Routine	56	National University Health System (NUHS)
126	72	Chinese	Female	6	5	Orthopaedics	Routine	25	National University Health System (NUHS)
127	89	Chinese	Female	10	4	Ophthalmology	Routine	16	National University Health System (NUHS)
128	94	Chinese	Female	8	2	Emergency Medicine	STAT	0	National University Health System (NUHS)
129	31	Others	Female	10	0	Breast Surgery	Routine	19	National University Health System (NUHS)
130	97	Chinese	Female	3	4	Emergency Medicine	STAT	0	National University Health System (NUHS)
131	76	Chinese	Female	3	0	Orthopaedics	Routine	0	National University Health System (NUHS)
132	27	Chinese	Female	10	1	Psychiatry	Routine	0	National University Health System (NUHS)
133	86	Chinese	Female	1	3	Emergency Medicine	STAT	0	National University Health System (NUHS)
133	86	Chinese	Female	2	3	Haematology	Early	7	National University Health System (NUHS)
134	75	Chinese	Female	11	4	Emergency Medicine	STAT	0	National University Health System (NUHS)
135	72	Others	Female	9	5	Ophthalmology	Early	0	National University Health System (NUHS)
136	82	Others	Female	12	4	Dental	Routine	15	National University Health System (NUHS)
137	75	Chinese	Female	8	6	Gastroenterology & Hepatology	Routine	0	National University Health System (NUHS)
138	55	Indian	Male	4	5	General Medicine	Routine	42	National University Health System (NUHS)
139	60	Chinese	Female	3	5	Cardiology	Direct Access	0	National University Health System (NUHS)
139	60	Chinese	Female	3	5	Neurology	Direct Access	0	National University Health System (NUHS)
140	75	Chinese	Female	6	2	Emergency Medicine	STAT	0	National University Health System (NUHS)
141	80	Others	Female	3	4	Emergency Medicine	STAT	0	National University Health System (NUHS)
142	80	Chinese	Male	8	3	Emergency Medicine	STAT	0	National University Health System (NUHS)
143	86	Chinese	Male	7	0	Ophthalmology	Routine	5	National University Health System (NUHS)
144	84	Chinese	Female	4	0	Orthopaedics	Direct Access	0	National University Health System (NUHS)
145	83	Chinese	Female	7	2	Emergency Medicine	STAT	0	SingHealth
146	87	Chinese	Female	3	4	Emergency Medicine	STAT	0	National University Health System (NUHS)
147	78	Chinese	Female	10	0	Upper Gastrointestinal Surgery	Direct Access	0	National University Health System (NUHS)
148	88	Chinese	Female	11	0	Otolaryngology	Early	4	National University Health System (NUHS)
149	71	Chinese	Female	8	0	Emergency Medicine	STAT	0	National University Health System (NUHS)
150	88	Others	Male	5	0	Emergency Medicine	STAT	0	National University Health System (NUHS)
151	72	Chinese	Female	8	4	Emergency Medicine	STAT	0	National University Health System (NUHS)
152	66	Others	Female	7	6	Colorectal Surgery	Early	5	National University Health System (NUHS)
153	77	Chinese	Female	6	5	Cardiology	Routine	15	National University Health System (NUHS)
154	80	Chinese	Female	11	0	Endocrinology	Routine	21	SingHealth
155	88	Chinese	Male	3	3	Emergency Medicine	STAT	0	National University Health System (NUHS)
156	86	Chinese	Female	1	1	Emergency Medicine	STAT	0	National University Health System (NUHS)
157	85	Chinese	Female	12	2	Dermatology	Direct Access	0	National University Health System (NUHS)
157	85	Chinese	Female	12	2	Dermatology	Early	6	National Healthcare Group (NHG)
158	65	Chinese	Female	5	0	Emergency Medicine	STAT	0	National University Health System (NUHS)
159	82	Others	Female	8	3	Obstetrics and Gynecology	Routine	0	National University Health System (NUHS)
160	85	Chinese	Male	3	4	Geriatric Medicine	Routine	68	National University Health System (NUHS)
161	24	Chinese	Male	1	6	Hand Surgery	Early	12	National University Health System (NUHS)
162	83	Chinese	Male	4	0	Emergency Medicine	STAT	0	National University Health System (NUHS)
163	47	Others	Male	8	3	General Surgery	Fast Track	12	National University Health System (NUHS)
164	47	Others	Male	1	0	Orthopaedics	Fast Track	9	National University Health System (NUHS)
165	57	Others	Female	2	3	General Surgery	Direct Access	18	National University Health System (NUHS)
166	62	Others	Male	1	5	Ophthalmology	Routine	6	National University Health System (NUHS)
167	81	Chinese	Female	3	0	Orthopaedics	Routine	3	National University Health System (NUHS)
168	62	Indian	Male	9	3	Emergency Medicine	STAT	0	National University Health System (NUHS)
169	58	Chinese	Male	10	5	Dermatology	Routine	4	National Healthcare Group (NHG)
170	56	Indian	Female	8	2	Neurology	Routine	72	SingHealth
170	56	Indian	Female	8	2	Otolaryngology	Routine	34	SingHealth
171	55	Chinese	Female	1	2	Ophthalmology	Routine	4	National University Health System (NUHS)
172	54	Chinese	Female	3	5	Obstetrics and Gynecology	Early	0	National University Health System (NUHS)
173	60	Chinese	Female	11	3	Cardiology	Early	11	SingHealth
174	58	Chinese	Female	5	6	Hand Surgery	Routine	15	National University Health System (NUHS)
175	58	Chinese	Female	6	4	Obstetrics and Gynecology	Routine	0	National University Health System (NUHS)
175	58	Chinese	Female	12	4	Colorectal Surgery	Early	0	National University Health System (NUHS)
176	55	Indian	Male	10	5	Emergency Medicine	STAT	0	National University Health System (NUHS)
177	53	Chinese	Male	6	4	Emergency Medicine	STAT	0	National University Health System (NUHS)
178	57	Others	Female	8	6	Otolaryngology	Routine	15	National University Health System (NUHS)
179	63	Others	Female	1	0	Ophthalmology	Routine	0	National University Health System (NUHS)
180	52	Chinese	Male	4	5	Colorectal Surgery	Routine	0	National University Health System (NUHS)
181	72	Indian	Female	7	6	Colorectal Surgery	Early	0	National University Health System (NUHS)
181	72	Indian	Female	7	6	Ophthalmology	Routine	0	National University Health System (NUHS)
182	70	Chinese	Male	7	4	Cardiology	Routine	5	National University Health System (NUHS)
183	63	Malay	Male	7	5	Cardiology	Routine	4	National University Health System (NUHS)
184	65	Others	Female	4	3	Cardiology	Routine	7	National University Health System (NUHS)
185	56	Others	Female	5	3	Ophthalmology	Early	1	National University Health System (NUHS)
186	56	Chinese	Male	3	5	Orthopaedics	Early	10	National University Health System (NUHS)
187	53	Chinese	Female	5	3	Emergency Medicine	STAT	0	National University Health System (NUHS)
188	66	Chinese	Male	5	5	Emergency Medicine	STAT	0	National University Health System (NUHS)
189	49	Chinese	Male	5	4	Dermatology	Early	42	National University Health System (NUHS)
190	55	Indian	Male	1	4	Neurology	Routine	29	National University Health System (NUHS)
191	57	Chinese	Male	4	5	Otolaryngology	Direct Access	7	National University Health System (NUHS)
192	79	Chinese	Female	4	6	Emergency Medicine	STAT	0	National University Health System (NUHS)
193	55	Others	Female	2	0	Rheumatology	Routine	0	National University Health System (NUHS)
194	61	Chinese	Female	2	0	Orthopaedics	Routine	0	National University Health System (NUHS)
195	59	Chinese	Female	2	4	Emergency Medicine	STAT	0	National University Health System (NUHS)
196	50	Chinese	Male	3	0	Orthopaedics	Direct Access	0	National University Health System (NUHS)
197	57	Chinese	Male	9	4	Emergency Medicine	STAT	0	National University Health System (NUHS)
198	50	Chinese	Male	5	0	Dermatology	Early	0	National University Health System (NUHS)
198	50	Chinese	Male	5	0	Endocrinology	Routine	156	National University Health System (NUHS)
199	63	Indian	Male	9	3	Ophthalmology	Direct Access	0	National University Health System (NUHS)
200	61	Others	Female	4	3	Gastroenterology & Hepatology	Routine	0	National University Health System (NUHS)
201	57	Others	Female	9	3	General Surgery	Direct Access	8	National University Health System (NUHS)
202	58	Chinese	Male	5	4	Emergency Medicine	STAT	0	National University Health System (NUHS)
203	71	Others	Female	5	6	Breast Surgery	Routine	22	SingHealth
204	56	Others	Female	3	5	Emergency Medicine	STAT	0	National University Health System (NUHS)
205	59	Others	Female	7	3	Emergency Medicine	STAT	0	National University Health System (NUHS)
206	57	Chinese	Male	10	5	Urology	Direct Access	0	National University Health System (NUHS)
207	57	Others	Female	3	6	Orthopaedics	Routine	10	SingHealth
208	50	Chinese	Male	8	5	Emergency Medicine	STAT	0	National University Health System (NUHS)
208	50	Chinese	Male	8	5	Emergency Medicine	STAT	0	National University Health System (NUHS)
209	61	Others	Female	3	0	Ophthalmology	Early	0	National University Health System (NUHS)
210	51	Others	Female	5	0	Upper Gastrointestinal Surgery	Fast Track	11	National University Health System (NUHS)
211	51	Chinese	Female	5	0	Ophthalmology	Early	3	National University Health System (NUHS)
212	55	Indian	Female	6	3	Emergency Medicine	STAT	0	National University Health System (NUHS)
212	55	Indian	Female	10	3	Ophthalmology	Early	0	National University Health System (NUHS)
213	48	Chinese	Male	7	2	Emergency Medicine	STAT	0	National University Health System (NUHS)
214	59	Others	Female	4	0	Respiratory Medicine	Early	104	National University Health System (NUHS)
215	49	Chinese	Male	1	4	Orthopaedics	Direct Access	0	National University Health System (NUHS)
216	48	Chinese	Male	10	5	Hand Surgery	Direct Access	7	National University Health System (NUHS)
217	54	Others	Male	2	4	Colorectal Surgery	Direct Access	21	National University Health System (NUHS)
218	48	Chinese	Female	9	4	Otolaryngology	Early	0	National University Health System (NUHS)
219	53	Others	Female	10	0	Breast Surgery	Early	30	National University Health System (NUHS)
219	53	Others	Female	11	0	Hand Surgery	Routine	22	National University Health System (NUHS)
220	52	Chinese	Male	6	6	Hand Surgery	Routine	18	National University Health System (NUHS)
221	53	Chinese	Male	11	4	Ophthalmology	Early	7	National University Health System (NUHS)
222	52	Chinese	Male	9	5	Otolaryngology	Direct Access	6	National University Health System (NUHS)
223	72	Chinese	Female	11	3	Orthopaedics	Routine	11	National University Health System (NUHS)
224	48	Chinese	Male	10	3	Emergency Medicine	STAT	0	National University Health System (NUHS)
225	48	Chinese	Male	1	4	Community Eye Clinic	Routine	362	National University Health System (NUHS)
225	48	Chinese	Male	8	4	Otolaryngology	Routine	0	National University Health System (NUHS)
225	48	Chinese	Male	9	4	Ophthalmology	Routine	0	National University Health System (NUHS)
226	62	Others	Female	3	3	Otolaryngology	Routine	17	National University Health System (NUHS)
227	59	Chinese	Male	1	3	Otolaryngology	Fast Track	2	National University Health System (NUHS)
228	55	Chinese	Male	4	3	Orthopaedics	Early	35	National University Health System (NUHS)
229	51	Others	Male	8	4	Emergency Medicine	STAT	0	National University Health System (NUHS)
230	53	Chinese	Male	6	5	Rheumatology	Routine	6	National University Health System (NUHS)
231	58	Chinese	Male	7	5	Cardiology	Early	9	National University Health System (NUHS)
232	50	Indian	Male	5	3	Otolaryngology	Direct Access	7	National University Health System (NUHS)
233	56	Indian	Male	3	4	Ophthalmology	Early	0	National University Health System (NUHS)
234	51	Others	Female	3	2	Orthopaedics	Fast Track	5	National University Health System (NUHS)
235	50	Others	Female	9	3	Obstetrics and Gynecology	Routine	0	National University Health System (NUHS)
236	68	Others	Female	12	4	Dental	Routine	0	National University Health System (NUHS)
237	55	Indian	Male	6	2	Emergency Medicine	STAT	0	National University Health System (NUHS)
238	52	Others	Male	2	0	Ophthalmology	Early	8	National University Health System (NUHS)
239	54	Chinese	Female	6	0	Hand Surgery	Direct Access	13	National University Health System (NUHS)
240	51	Others	Male	4	5	Emergency Medicine	STAT	0	National University Health System (NUHS)
241	65	Indian	Female	1	1	Emergency Medicine	STAT	0	SingHealth
241	65	Indian	Female	6	1	Cardiology	Early	4	SingHealth
242	45	Indian	Male	1	0	Hand Surgery	Routine	20	National University Health System (NUHS)
243	54	Others	Male	4	5	Orthopaedics	Early	0	National University Health System (NUHS)
244	55	Others	Male	3	3	Ophthalmology	Early	0	National University Health System (NUHS)
245	44	Chinese	Female	3	4	Otolaryngology	Routine	5	National University Health System (NUHS)
246	46	Chinese	Female	6	4	Otolaryngology	Routine	5	National University Health System (NUHS)
247	55	Indian	Male	4	4	Orthopaedics	Direct Access	0	National University Health System (NUHS)
248	49	Others	Female	10	3	Dermatology	Routine	0	National University Health System (NUHS)
249	57	Chinese	Female	7	2	Ophthalmology	Early	15	National University Health System (NUHS)
250	51	Indian	Male	9	2	Ophthalmology	Routine	6	National University Health System (NUHS)
251	48	Chinese	Female	11	4	Orthopaedics	Routine	6	National University Health System (NUHS)
252	49	Others	Male	2	2	Hand Surgery	Routine	0	National University Health System (NUHS)
253	54	Others	Male	9	3	Otolaryngology	Direct Access	0	National University Health System (NUHS)
254	49	Indian	Male	8	5	Ophthalmology	Routine	0	National University Health System (NUHS)
255	53	Others	Male	8	2	Emergency Medicine	STAT	0	SingHealth
256	51	Indian	Male	7	5	Cardiothoracic and Vascular Surgery	Early	3	National University Health System (NUHS)
257	67	Indian	Male	4	5	Otolaryngology	Early	19	National University Health System (NUHS)
258	49	Others	Male	1	4	Emergency Medicine	STAT	0	National University Health System (NUHS)
259	51	Others	Male	4	2	Urology	Routine	21	National University Health System (NUHS)
260	48	Indian	Male	6	1	Orthopaedics	Fast Track	5	National University Health System (NUHS)
261	46	Others	Female	10	0	Obstetrics and Gynecology	Routine	10	SingHealth
262	52	Indian	Male	12	4	Ophthalmology	Direct Access	0	National University Health System (NUHS)
263	54	Chinese	Male	10	3	Orthopaedics	Routine	6	National University Health System (NUHS)
264	54	Malay	Female	2	3	Emergency Medicine	STAT	0	National University Health System (NUHS)
265	56	Others	Male	1	3	Cardiology	Direct Access	0	National University Health System (NUHS)
265	56	Others	Male	1	3	Emergency Medicine	STAT	0	National University Health System (NUHS)
266	54	Others	Male	4	5	Cardiology	Direct Access	5	National University Health System (NUHS)
267	49	Others	Male	9	3	Orthopaedics	Early	22	National University Health System (NUHS)
268	49	Indian	Male	5	5	Cardiology	Early	0	National University Health System (NUHS)
269	45	Others	Female	1	0	Obstetrics and Gynecology	Direct Access	11	National University Health System (NUHS)
270	49	Others	Male	10	3	Urology	Routine	16	National University Health System (NUHS)
271	49	Others	Female	8	4	Emergency Medicine	STAT	0	National University Health System (NUHS)
272	69	Chinese	Female	5	5	Emergency Medicine	STAT	0	National University Health System (NUHS)
273	51	Others	Male	5	5	Dental	Early	0	National University Health System (NUHS)
274	47	Indian	Male	5	5	Ophthalmology	Direct Access	2	National University Health System (NUHS)
275	43	Chinese	Male	4	3	Emergency Medicine	STAT	0	National University Health System (NUHS)
276	52	Others	Male	3	5	Hand Surgery	Routine	0	National University Health System (NUHS)
277	47	Others	Male	12	3	Emergency Medicine	STAT	0	National University Health System (NUHS)
278	45	Others	Female	2	0	Breast Surgery	Fast Track	20	National University Health System (NUHS)
279	49	Others	Male	2	5	Emergency Medicine	STAT	0	National University Health System (NUHS)
280	55	Others	Male	12	5	Otolaryngology	Routine	6	National University Health System (NUHS)
281	47	Chinese	Male	5	4	Cardiology	Early	6	National University Health System (NUHS)
281	47	Chinese	Male	5	4	General Surgery	Early	6	National University Health System (NUHS)
281	47	Chinese	Male	7	4	Orthopaedics	Routine	0	National University Health System (NUHS)
281	47	Chinese	Male	7	4	Thoracic Surgery	Routine	0	National University Health System (NUHS)
282	49	Indian	Male	2	0	Emergency Medicine	STAT	0	National University Health System (NUHS)
283	51	Others	Male	6	5	Urology	Early	29	National University Health System (NUHS)
284	56	Indian	Male	3	4	Emergency Medicine	STAT	0	National University Health System (NUHS)
285	45	Chinese	Male	7	4	Psychiatry	Routine	66	National University Health System (NUHS)
285	45	Chinese	Male	7	4	Cardiology	Open Access	7	National University Health System (NUHS)
286	51	Others	Male	11	4	Respiratory Medicine	Routine	182	National Healthcare Group (NHG)
287	46	Chinese	Male	3	5	Nephrology	Routine	114	National University Health System (NUHS)
288	46	Indian	Male	12	5	Hand Surgery	Direct Access	9	National University Health System (NUHS)
289	50	Others	Male	4	2	Emergency Medicine	STAT	0	National University Health System (NUHS)
290	48	Indian	Male	3	4	Emergency Medicine	STAT	0	National University Health System (NUHS)
291	54	Others	Male	2	3	Orthopaedics	Early	12	National University Health System (NUHS)
292	48	Chinese	Female	4	5	Breast Surgery	Routine	34	National University Health System (NUHS)
293	46	Others	Male	6	0	Emergency Medicine	STAT	0	National University Health System (NUHS)
294	48	Others	Male	2	0	General Surgery	Fast Track	0	National University Health System (NUHS)
295	57	Others	Male	7	5	Emergency Medicine	STAT	0	National University Health System (NUHS)
296	44	Chinese	Female	3	5	Orthopaedics	Routine	13	National University Health System (NUHS)
297	64	Chinese	Male	10	0	Emergency Medicine	STAT	0	National University Health System (NUHS)
298	60	Chinese	Male	10	0	Emergency Medicine	STAT	0	National University Health System (NUHS)
298	60	Chinese	Male	10	0	Emergency Medicine	STAT	0	National University Health System (NUHS)
299	51	Indian	Male	3	5	Gastroenterology & Hepatology	Routine	74	National University Health System (NUHS)
299	51	Indian	Male	7	5	Haematology	Routine	49	National University Health System (NUHS)
300	50	Others	Male	3	0	Orthopaedics	Early	14	National University Health System (NUHS)
300	50	Others	Male	3	0	Urology	Routine	0	National University Health System (NUHS)
301	54	Chinese	Male	2	5	Dermatology	Routine	86	National University Health System (NUHS)
302	52	Chinese	Male	9	6	Otolaryngology	Routine	7	National University Health System (NUHS)
303	49	Indian	Male	1	5	Emergency Medicine	STAT	0	National University Health System (NUHS)
304	52	Others	Male	5	5	Emergency Medicine	STAT	0	National University Health System (NUHS)
304	52	Others	Male	5	5	Gastroenterology & Hepatology	Routine	86	National University Health System (NUHS)
305	52	Indian	Female	9	0	Ophthalmology	Early	2	National University Health System (NUHS)
306	43	Chinese	Female	10	4	Breast Surgery	Direct Access	11	National University Health System (NUHS)
307	50	Others	Male	11	5	Hand Surgery	Direct Access	4	National University Health System (NUHS)
308	53	Others	Male	8	5	Emergency Medicine	STAT	0	National University Health System (NUHS)
309	45	Chinese	Male	7	5	Dental	Direct Access	7	National University Health System (NUHS)
309	45	Chinese	Male	7	5	Dermatology	Routine	12	National Healthcare Group (NHG)
310	41	Chinese	Male	1	1	Orthopaedics	Fast Track	4	National University Health System (NUHS)
311	49	Others	Male	5	0	Dermatology	Routine	89	National University Health System (NUHS)
312	47	Others	Female	6	0	Breast Surgery	Direct Access	153	National University Health System (NUHS)
313	45	Others	Female	7	2	General Medicine	Direct Access	55	National University Health System (NUHS)
314	57	Others	Male	10	2	Ophthalmology	Direct Access	1	National University Health System (NUHS)
315	45	Chinese	Female	12	3	Emergency Medicine	STAT	0	National University Health System (NUHS)
316	54	Indian	Male	9	5	Urology	Direct Access	13	National University Health System (NUHS)
317	47	Chinese	Male	8	4	Ophthalmology	Direct Access	7	SingHealth
318	48	Others	Male	1	4	Ophthalmology	Direct Access	1	National University Health System (NUHS)
319	53	Others	Male	7	5	Urology	Routine	87	National University Health System (NUHS)
320	84	Chinese	Male	8	0	Cardiology	Routine	5	National University Health System (NUHS)
320	84	Chinese	Male	8	0	Respiratory Medicine	Routine	148	National University Health System (NUHS)
320	84	Chinese	Male	10	0	Ophthalmology	Routine	0	National University Health System (NUHS)
320	84	Chinese	Male	12	4	Dental	Routine	43	SingHealth
321	81	Chinese	Male	3	0	Ophthalmology	Routine	0	National University Health System (NUHS)
321	81	Chinese	Male	3	0	Otolaryngology	Routine	0	National University Health System (NUHS)
322	74	Others	Female	5	5	General Medicine	Early	0	National University Health System (NUHS)
323	81	Chinese	Female	11	3	Emergency Medicine	STAT	0	National University Health System (NUHS)
324	88	Chinese	Female	11	4	General Surgery	Routine	0	National University Health System (NUHS)
325	64	Malay	Female	3	2	Ophthalmology	Direct Access	0	National University Health System (NUHS)
325	64	Malay	Female	6	2	Emergency Medicine	STAT	0	National University Health System (NUHS)
326	87	Malay	Male	8	2	Emergency Medicine	STAT	0	National University Health System (NUHS)
327	84	Chinese	Female	11	2	Emergency Medicine	STAT	0	National University Health System (NUHS)
328	24	Chinese	Male	4	2	Respiratory Medicine	Routine	0	National University Health System (NUHS)
329	75	Chinese	Female	4	5	Community Eye Clinic	Routine	0	National University Health System (NUHS)
329	75	Chinese	Female	9	5	Orthopaedics	Direct Access	0	National University Health System (NUHS)
330	76	Chinese	Female	11	4	Ophthalmology	Routine	0	National University Health System (NUHS)
331	81	Chinese	Female	8	5	Emergency Medicine	STAT	0	National University Health System (NUHS)
332	84	Chinese	Female	12	5	Emergency Medicine	STAT	0	National University Health System (NUHS)
333	77	Chinese	Female	2	0	Psychiatry	Routine	0	National University Health System (NUHS)
334	74	Indian	Female	11	5	Community Eye Clinic	Routine	0	National University Health System (NUHS)
334	74	Indian	Female	12	5	Ophthalmology	Routine	11	National University Health System (NUHS)
335	73	Indian	Female	12	1	Ophthalmology	Routine	20	National University Health System (NUHS)
336	62	Chinese	Female	10	0	Cardiology	Routine	0	National University Health System (NUHS)
337	50	Chinese	Female	1	3	General Surgery	Direct Access	16	National University Health System (NUHS)
337	50	Chinese	Female	1	3	Ophthalmology	Routine	0	National University Health System (NUHS)
338	60	Chinese	Female	9	0	Ophthalmology	Routine	0	National University Health System (NUHS)
339	83	Chinese	Female	3	1	Ophthalmology	Direct Access	11	National University Health System (NUHS)
340	39	Others	Female	5	0	Hand Surgery	Early	30	National University Health System (NUHS)
341	72	Chinese	Female	3	5	Emergency Medicine	STAT	0	National University Health System (NUHS)
342	39	Others	Male	10	5	Infectious Diseases	Direct Access	0	National Healthcare Group (NHG)
343	81	Chinese	Female	10	4	Emergency Medicine	STAT	0	National University Health System (NUHS)
343	81	Chinese	Female	12	4	Community Eye Clinic	Routine	0	National University Health System (NUHS)
344	68	Chinese	Female	5	5	Orthopaedics	Early	20	National University Health System (NUHS)
345	84	Chinese	Male	1	5	Emergency Medicine	STAT	0	National University Health System (NUHS)
346	79	Others	Male	3	6	Emergency Medicine	STAT	0	National University Health System (NUHS)
347	82	Chinese	Male	8	4	Ophthalmology	Routine	2	National University Health System (NUHS)
348	29	Chinese	Male	9	3	Urology	Routine	22	National University Health System (NUHS)
349	83	Others	Male	12	5	Emergency Medicine	STAT	0	National University Health System (NUHS)
350	78	Chinese	Female	3	4	Cardiology	Early	0	National University Health System (NUHS)
350	78	Chinese	Female	3	4	General Medicine	Early	0	National University Health System (NUHS)
351	71	Chinese	Female	4	5	Emergency Medicine	STAT	0	National University Health System (NUHS)
352	77	Chinese	Male	2	2	Ophthalmology	Routine	31	National University Health System (NUHS)
353	87	Chinese	Male	2	1	Emergency Medicine	STAT	0	National University Health System (NUHS)
353	87	Chinese	Male	5	1	Emergency Medicine	STAT	0	National University Health System (NUHS)
354	82	Chinese	Female	5	1	Ophthalmology	Early	26	National University Health System (NUHS)
355	79	Indian	Female	6	0	Emergency Medicine	STAT	0	National University Health System (NUHS)
356	71	Chinese	Female	3	1	Emergency Medicine	STAT	0	National University Health System (NUHS)
357	58	Chinese	Female	12	0	Otolaryngology	Fast Track	3	National University Health System (NUHS)
358	84	Chinese	Female	12	5	Dental	Direct Access	0	National University Health System (NUHS)
359	83	Chinese	Female	5	0	Breast Surgery	Fast Track	13	National University Health System (NUHS)
360	74	Chinese	Male	1	2	Ophthalmology	Routine	0	National University Health System (NUHS)
360	74	Chinese	Male	1	2	Otolaryngology	Direct Access	8	National University Health System (NUHS)
361	69	Chinese	Female	12	0	Cardiothoracic and Vascular Surgery	Direct Access	4	National University Health System (NUHS)
362	79	Chinese	Female	10	4	Dental	Routine	49	SingHealth
363	71	Malay	Female	3	4	Ophthalmology	Direct Access	0	National University Health System (NUHS)
364	70	Others	Female	7	0	Gastroenterology & Hepatology	Direct Access	7	SingHealth
365	80	Chinese	Female	12	5	Cardiology	Routine	0	National University Health System (NUHS)
366	76	Chinese	Female	1	5	Pain	Routine	70	National University Health System (NUHS)
367	45	Others	Female	2	0	Breast Surgery	Direct Access	16	National University Health System (NUHS)
368	26	Others	Male	11	0	Emergency Medicine	STAT	0	National University Health System (NUHS)
369	64	Indian	Male	11	3	Neurology	Direct Access	0	National University Health System (NUHS)
370	46	Others	Female	5	0	Dental	Routine	0	National Healthcare Group (NHG)
371	45	Others	Female	6	4	Breast Surgery	Early	0	National University Health System (NUHS)
372	88	Others	Female	6	5	Nephrology	Early	55	National University Health System (NUHS)
372	88	Others	Female	7	5	Gastroenterology & Hepatology	Direct Access	0	National University Health System (NUHS)
373	88	Chinese	Female	6	2	Emergency Medicine	STAT	0	SingHealth
374	22	Chinese	Male	6	5	Psychiatry	Routine	5	National University Health System (NUHS)
375	77	Chinese	Male	8	6	Dental	Direct Access	5	SingHealth
376	75	Others	Female	12	3	Ophthalmology	Routine	0	National University Health System (NUHS)
377	77	Chinese	Male	3	5	Haematology	Early	0	National University Health System (NUHS)
378	54	Others	Female	2	1	Gastroenterology & Hepatology	Routine	57	National University Health System (NUHS)
378	54	Others	Female	9	1	Gastroenterology & Hepatology	Early	0	National University Health System (NUHS)
378	54	Others	Female	9	1	Otolaryngology	Early	2	National University Health System (NUHS)
379	84	Chinese	Female	2	2	Geriatric Medicine	Early	0	National University Health System (NUHS)
380	87	Chinese	Female	11	4	Ophthalmology	Early	37	National University Health System (NUHS)
381	55	Others	Male	4	0	Urology	Direct Access	0	National University Health System (NUHS)
382	41	Others	Male	4	2	Otolaryngology	Fast Track	0	National University Health System (NUHS)
383	79	Chinese	Female	11	0	Emergency Medicine	STAT	0	National University Health System (NUHS)
384	34	Chinese	Male	6	0	Dermatology	Early	27	National University Health System (NUHS)
385	21	Chinese	Male	7	5	Otolaryngology	Routine	0	National University Health System (NUHS)
386	42	Others	Female	7	4	Emergency Medicine	STAT	0	National University Health System (NUHS)
387	88	Indian	Female	1	5	Emergency Medicine	STAT	0	National University Health System (NUHS)
388	72	Chinese	Male	7	0	Emergency Medicine	STAT	0	National Healthcare Group (NHG)
389	61	Chinese	Female	12	2	Otolaryngology	Early	0	National University Health System (NUHS)
390	75	Chinese	Female	7	3	Ophthalmology	Early	6	National University Health System (NUHS)
390	75	Chinese	Female	7	3	Neurology	Early	0	National University Health System (NUHS)
390	75	Chinese	Female	7	3	Neurology	Routine	68	SingHealth
391	64	Chinese	Female	8	1	Cardiology	Direct Access	0	National University Health System (NUHS)
392	85	Chinese	Female	1	5	Gastroenterology & Hepatology	Routine	42	National University Health System (NUHS)
392	85	Chinese	Female	1	5	Nephrology	Routine	22	National University Health System (NUHS)
393	73	Others	Male	5	0	Ophthalmology	Direct Access	0	National University Health System (NUHS)
394	55	Chinese	Female	10	5	Urology	Routine	0	National University Health System (NUHS)
395	75	Chinese	Female	3	5	Otolaryngology	Fast Track	6	National University Health System (NUHS)
396	71	Chinese	Female	3	6	Orthopaedics	Routine	25	National University Health System (NUHS)
397	55	Chinese	Female	4	5	Gastroenterology & Hepatology	Early	0	National University Health System (NUHS)
398	83	Chinese	Female	1	1	Cardiology	Early	0	SingHealth
398	83	Chinese	Female	1	1	Cardiology	Early	0	National University Health System (NUHS)
398	83	Chinese	Female	1	1	Respiratory Medicine	Fast Track	0	National University Health System (NUHS)
398	83	Chinese	Female	6	1	Emergency Medicine	STAT	0	National University Health System (NUHS)
398	83	Chinese	Female	8	1	Orthopaedics	Early	0	National University Health System (NUHS)
399	38	Malay	Female	8	6	Dermatology	Direct Access	0	National University Health System (NUHS)
400	78	Chinese	Female	2	6	Neurology	Routine	0	National University Health System (NUHS)
401	77	Others	Female	8	6	Ophthalmology	Routine	3	National University Health System (NUHS)
402	81	Others	Male	12	4	Cardiology	Routine	0	National University Health System (NUHS)
403	84	Chinese	Female	10	4	Emergency Medicine	STAT	0	National University Health System (NUHS)
404	75	Chinese	Male	4	6	General Surgery	Direct Access	6	National University Health System (NUHS)
405	72	Chinese	Male	3	2	Orthopaedics	Routine	8	SingHealth
406	28	Others	Female	3	6	Obstetrics and Gynecology	Routine	3	National University Health System (NUHS)
407	85	Chinese	Female	10	4	Endocrinology	Routine	0	National University Health System (NUHS)
408	81	Indian	Female	2	3	Gastroenterology & Hepatology	Early	0	National University Health System (NUHS)
409	42	Malay	Female	1	4	Breast Surgery	Early	0	National University Health System (NUHS)
410	36	Others	Female	10	6	Breast Surgery	Early	26	National University Health System (NUHS)
411	77	Chinese	Female	6	2	Ophthalmology	STAT	6	SingHealth
412	77	Others	Female	2	0	Ophthalmology	Routine	0	National University Health System (NUHS)
412	77	Others	Female	7	0	Emergency Medicine	STAT	0	National University Health System (NUHS)
413	69	Indian	Female	1	0	Cardiology	Routine	7	National University Health System (NUHS)
413	69	Indian	Female	1	0	Neurology	Routine	108	National University Health System (NUHS)
413	69	Indian	Female	11	0	Urology	Early	9	National University Health System (NUHS)
414	70	Indian	Female	2	4	Otolaryngology	Routine	26	National University Health System (NUHS)
415	41	Others	Female	6	5	Obstetrics and Gynecology	Direct Access	23	SingHealth
415	41	Others	Female	12	5	Obstetrics and Gynecology	Early	0	National University Health System (NUHS)
416	42	Others	Female	1	3	Obstetrics and Gynecology	Routine	28	National University Health System (NUHS)
417	81	Chinese	Female	7	1	Hepatobiliary Surgery	Early	24	SingHealth
418	66	Chinese	Female	11	5	Cardiology	Direct Access	0	National University Health System (NUHS)
419	46	Indian	Female	8	4	Orthopaedics	Routine	0	National University Health System (NUHS)
420	18	Indian	Male	2	4	Paediatrics	STAT	0	National University Health System (NUHS)
421	70	Others	Female	10	6	Emergency Medicine	STAT	0	National University Health System (NUHS)
422	77	Chinese	Male	10	5	Cardiology	Direct Access	1	National University Health System (NUHS)
423	70	Chinese	Female	6	6	Ophthalmology	Early	3	National University Health System (NUHS)
424	70	Chinese	Female	5	4	Emergency Medicine	STAT	0	National University Health System (NUHS)
425	49	Others	Female	9	4	Psychiatry	Routine	0	National University Health System (NUHS)
426	71	Chinese	Male	2	5	Community Eye Clinic	Routine	0	National University Health System (NUHS)
427	47	Others	Female	11	4	Ophthalmology	Early	27	National University Health System (NUHS)
428	71	Chinese	Female	8	3	Emergency Medicine	STAT	0	National University Health System (NUHS)
429	54	Chinese	Female	10	4	Gastroenterology & Hepatology	Routine	319	National University Health System (NUHS)
430	72	Chinese	Female	2	5	Emergency Medicine	STAT	0	National University Health System (NUHS)
431	60	Chinese	Female	9	6	Dermatology	Routine	0	National Healthcare Group (NHG)
432	78	Chinese	Male	2	2	Emergency Medicine	STAT	0	National University Health System (NUHS)
433	74	Chinese	Female	6	2	Psychiatry	Routine	39	National University Health System (NUHS)
434	68	Chinese	Male	2	1	Urology	Routine	0	National University Health System (NUHS)
434	68	Chinese	Male	2	1	Ophthalmology	Early	26	National University Health System (NUHS)
435	48	Others	Female	2	3	Cardiology	Routine	12	National University Health System (NUHS)
436	18	Chinese	Male	3	3	Orthopaedics	Routine	66	National University Health System (NUHS)
437	65	Chinese	Female	2	0	Otolaryngology	Early	17	National University Health System (NUHS)
438	35	Others	Female	9	6	Dermatology	Early	72	National University Health System (NUHS)
439	66	Indian	Female	3	2	Orthopaedics	Early	0	National University Health System (NUHS)
440	69	Chinese	Female	1	3	Cardiology	Early	0	National University Health System (NUHS)
441	40	Indian	Female	6	1	Ophthalmology	Early	4	National University Health System (NUHS)
441	40	Indian	Female	9	1	Emergency Medicine	STAT	0	National University Health System (NUHS)
442	78	Others	Female	8	4	Colorectal Surgery	Routine	83	SingHealth
443	74	Chinese	Female	7	0	Ophthalmology	Routine	123	SingHealth
444	74	Chinese	Female	12	4	Ophthalmology	Routine	10	National University Health System (NUHS)
445	72	Chinese	Female	3	3	Ophthalmology	Direct Access	6	National University Health System (NUHS)
446	49	Others	Female	12	0	Psychiatry	Direct Access	0	National Healthcare Group (NHG)
446	49	Others	Female	12	0	Psychiatry	Routine	0	National University Health System (NUHS)
447	41	Others	Male	6	1	Emergency Medicine	STAT	0	National University Health System (NUHS)
448	79	Chinese	Female	9	4	Emergency Medicine	STAT	0	National University Health System (NUHS)
449	73	Others	Male	7	2	Endocrinology	Routine	0	National University Health System (NUHS)
450	55	Malay	Female	2	4	Ophthalmology	Direct Access	1	National University Health System (NUHS)
451	72	Chinese	Female	11	3	Obstetrics and Gynecology	Direct Access	0	National University Health System (NUHS)
452	74	Indian	Female	4	5	Colorectal Surgery	Routine	0	National University Health System (NUHS)
453	30	Chinese	Female	11	5	Emergency Medicine	STAT	0	National University Health System (NUHS)
454	72	Chinese	Female	6	2	General Medicine	Routine	34	National University Health System (NUHS)
455	75	Others	Female	9	5	Orthopaedics	Routine	0	National University Health System (NUHS)
456	38	Indian	Female	9	5	Colorectal Surgery	Fast Track	0	National University Health System (NUHS)
456	38	Indian	Female	9	5	Obstetrics and Gynecology	Direct Access	0	National University Health System (NUHS)
457	75	Chinese	Female	2	5	Community Eye Clinic	Routine	0	National University Health System (NUHS)
458	43	Indian	Female	9	0	Obstetrics and Gynecology	Routine	0	National University Health System (NUHS)
459	16	Indian	Female	12	5	General Surgery	Routine	0	National University Health System (NUHS)
460	15	Chinese	Male	8	5	Paediatrics	STAT	0	National University Health System (NUHS)
461	67	Others	Female	1	5	Dental	Direct Access	0	National University Health System (NUHS)
462	75	Chinese	Male	8	4	Neurology	Early	0	National University Health System (NUHS)
463	73	Chinese	Male	12	0	Nephrology	Routine	0	National University Health System (NUHS)
464	54	Indian	Male	10	2	Ophthalmology	Early	6	National University Health System (NUHS)
465	35	Others	Male	2	3	Emergency Medicine	STAT	0	National University Health System (NUHS)
466	84	Indian	Female	2	4	Otolaryngology	Routine	0	National University Health System (NUHS)
467	78	Others	Female	7	4	Emergency Medicine	STAT	0	National University Health System (NUHS)
468	80	Chinese	Male	5	6	Ophthalmology	Routine	41	SingHealth
469	38	Others	Female	2	5	Obstetrics and Gynecology	Early	18	SingHealth
470	88	Chinese	Female	2	4	Ophthalmology	Direct Access	7	National University Health System (NUHS)
471	18	Chinese	Female	11	2	Dermatology	Early	0	National University Health System (NUHS)
472	69	Chinese	Female	1	5	Emergency Medicine	STAT	0	National University Health System (NUHS)
473	33	Chinese	Female	7	6	Obstetrics and Gynecology	Routine	32	SingHealth
474	15	Others	Female	3	6	Dental	Routine	40	National University Health System (NUHS)
475	42	Chinese	Female	10	0	Otolaryngology	Fast Track	0	National University Health System (NUHS)
476	75	Chinese	Female	1	3	Ophthalmology	Direct Access	4	National University Health System (NUHS)
477	41	Others	Female	10	5	Emergency Medicine	STAT	0	National University Health System (NUHS)
478	57	Malay	Female	1	3	Ophthalmology	Early	0	National University Health System (NUHS)
479	58	Chinese	Female	3	0	Otolaryngology	Direct Access	2	National University Health System (NUHS)
480	46	Indian	Female	10	4	Obstetrics and Gynecology	Direct Access	11	National University Health System (NUHS)
481	72	Chinese	Female	7	5	Emergency Medicine	STAT	0	National University Health System (NUHS)
482	65	Chinese	Female	7	3	Emergency Medicine	STAT	0	National University Health System (NUHS)
483	31	Others	Male	4	0	Colorectal Surgery	Early	32	National University Health System (NUHS)
484	73	Others	Female	3	2	Ophthalmology	Direct Access	0	National University Health System (NUHS)
485	67	Others	Female	10	4	Dental	Direct Access	15	National University Health System (NUHS)
486	44	Others	Female	6	3	Breast Surgery	Fast Track	7	National University Health System (NUHS)
487	71	Chinese	Male	2	1	General Surgery	Routine	6	SingHealth
488	70	Chinese	Female	2	1	Respiratory Medicine	Early	21	SingHealth
489	15	Others	Male	7	1	Otolaryngology	Routine	0	National University Health System (NUHS)
490	18	Others	Female	12	5	Emergency Medicine	STAT	0	National University Health System (NUHS)
490	18	Others	Female	12	5	Urology	Early	0	National University Health System (NUHS)
491	23	Others	Female	6	4	Emergency Medicine	STAT	0	National University Health System (NUHS)
492	39	Others	Female	11	2	Breast Surgery	Early	26	National University Health System (NUHS)
493	37	Others	Female	5	4	Otolaryngology	Routine	4	National University Health System (NUHS)
494	36	Others	Male	2	5	Gastroenterology & Hepatology	Direct Access	16	National University Health System (NUHS)
495	22	Chinese	Female	11	6	Dermatology	Routine	0	National University Health System (NUHS)
496	14	Indian	Female	4	5	Ophthalmology	Routine	9	National University Health System (NUHS)
497	14	Others	Female	10	5	Breast Surgery	Early	0	National University Health System (NUHS)
498	14	Others	Female	3	0	Dermatology	Routine	0	National University Health System (NUHS)
499	73	Chinese	Male	2	2	Otolaryngology	Early	7	National University Health System (NUHS)
500	35	Malay	Female	8	6	Obstetrics and Gynecology	Direct Access	12	National University Health System (NUHS)
501	26	Chinese	Female	3	3	Orthopaedics	Routine	0	SingHealth
501	26	Chinese	Female	3	3	Orthopaedics	Routine	0	National University Health System (NUHS)
501	26	Chinese	Female	3	3	Orthopaedics	Routine	15	National University Health System (NUHS)
502	47	Malay	Male	8	5	Emergency Medicine	STAT	0	National University Health System (NUHS)
503	67	Others	Female	5	5	Orthopaedics	Early	9	National University Health System (NUHS)
504	14	Others	Male	1	5	Paediatrics	Routine	0	National University Health System (NUHS)
505	84	Indian	Female	4	2	Emergency Medicine	STAT	0	National University Health System (NUHS)
506	13	Indian	Male	8	4	Orthopaedics	Early	0	National University Health System (NUHS)
507	13	Others	Male	11	4	Psychiatry	Routine	175	National University Health System (NUHS)
508	76	Malay	Male	5	4	Dermatology	Early	0	National University Health System (NUHS)
509	37	Others	Female	7	4	Breast Surgery	Routine	24	National University Health System (NUHS)
509	37	Others	Female	7	4	Otolaryngology	Routine	0	National University Health System (NUHS)
509	37	Others	Female	10	4	Otolaryngology	Routine	22	National University Health System (NUHS)
510	79	Chinese	Female	2	4	Ophthalmology	Early	5	National University Health System (NUHS)
511	71	Chinese	Male	8	2	Dermatology	Routine	0	National University Health System (NUHS)
512	13	Indian	Female	11	2	Obstetrics and Gynecology	Routine	0	National University Health System (NUHS)
513	67	Chinese	Female	2	4	General Surgery	Early	0	National University Health System (NUHS)
514	46	Others	Female	5	0	Obstetrics and Gynecology	Early	8	National University Health System (NUHS)
515	34	Others	Female	7	3	Breast Surgery	Direct Access	27	National University Health System (NUHS)
516	13	Others	Male	10	0	Dermatology	Routine	179	National University Health System (NUHS)
517	37	Others	Female	8	2	Otolaryngology	Routine	4	National University Health System (NUHS)
518	65	Chinese	Female	1	0	Otolaryngology	Routine	147	SingHealth
519	57	Others	Female	7	1	Ophthalmology	Early	6	National University Health System (NUHS)
520	37	Indian	Female	8	0	Colorectal Surgery	Direct Access	27	National University Health System (NUHS)
520	37	Indian	Female	9	0	Emergency Medicine	STAT	0	National University Health System (NUHS)
521	44	Others	Female	7	3	Hepatobiliary Surgery	Early	27	National University Health System (NUHS)
521	44	Others	Female	7	3	Obstetrics and Gynecology	Early	0	National University Health System (NUHS)
522	36	Others	Female	9	2	Dental	Early	0	National University Health System (NUHS)
523	77	Chinese	Female	10	0	Cardiology	Routine	0	National University Health System (NUHS)
524	37	Malay	Female	2	4	Obstetrics and Gynecology	Routine	16	SingHealth
525	20	Chinese	Male	5	0	Neurology	Direct Access	0	National University Health System (NUHS)
525	20	Chinese	Male	5	0	Neurology	Direct Access	0	National Healthcare Group (NHG)
525	20	Chinese	Male	5	0	Neurology	Direct Access	11	National University Health System (NUHS)
526	69	Chinese	Male	11	6	Urology	Early	17	National University Health System (NUHS)
527	53	Others	Male	6	0	Ophthalmology	Routine	3	National University Health System (NUHS)
528	16	Others	Male	2	1	Paediatrics	STAT	0	National University Health System (NUHS)
529	30	Others	Female	12	3	Obstetrics and Gynecology	Direct Access	18	National University Health System (NUHS)
530	15	Indian	Female	6	5	Ophthalmology	Routine	102	National University Health System (NUHS)
531	70	Chinese	Female	2	5	Emergency Medicine	STAT	0	National University Health System (NUHS)
532	59	Malay	Female	7	3	Gastroenterology & Hepatology	Direct Access	37	National University Health System (NUHS)
533	12	Others	Male	12	3	Otolaryngology	Routine	0	National University Health System (NUHS)
534	12	Others	Male	5	5	Hand Surgery	Fast Track	4	National University Health System (NUHS)
535	62	Chinese	Female	6	1	Otolaryngology	Early	7	National University Health System (NUHS)
536	12	Others	Male	6	4	Paediatrics	Routine	0	National University Health System (NUHS)
537	68	Chinese	Female	7	5	Community Eye Clinic	Routine	0	National University Health System (NUHS)
537	68	Chinese	Female	7	5	Ophthalmology	Routine	0	National University Health System (NUHS)
538	67	Chinese	Male	6	2	Orthopaedics	Early	0	National University Health System (NUHS)
539	22	Chinese	Female	4	3	Obstetrics and Gynecology	Early	14	National University Health System (NUHS)
540	32	Chinese	Female	5	6	Obstetrics and Gynecology	Routine	0	National University Health System (NUHS)
541	73	Chinese	Male	9	0	Emergency Medicine	STAT	0	National University Health System (NUHS)
542	70	Chinese	Female	1	5	Dermatology	Routine	0	National University Health System (NUHS)
543	44	Chinese	Female	11	0	Orthopaedics	Fast Track	5	National University Health System (NUHS)
544	29	Others	Female	1	1	Obstetrics and Gynecology	Routine	13	National University Health System (NUHS)
545	54	Chinese	Female	4	0	Emergency Medicine	STAT	0	National University Health System (NUHS)
546	46	Others	Female	9	4	Ophthalmology	Early	5	National University Health System (NUHS)
547	27	Others	Male	1	5	Emergency Medicine	STAT	0	National University Health System (NUHS)
548	12	Others	Male	1	3	Emergency Medicine	STAT	0	National University Health System (NUHS)
549	38	Indian	Female	1	5	Emergency Medicine	STAT	0	National University Health System (NUHS)
550	11	Others	Male	3	0	Child Guidance Clinic	Routine	0	SingHealth
550	11	Others	Male	3	0	Child Guidance Clinic	Routine	0	SingHealth
550	11	Others	Male	3	0	Psychiatry	Routine	0	National University Health System (NUHS)
551	36	Others	Female	4	5	Obstetrics and Gynecology	Routine	7	National University Health System (NUHS)
552	79	Chinese	Male	2	5	Emergency Medicine	STAT	0	National University Health System (NUHS)
553	50	Indian	Male	9	0	Orthopaedics	Fast Track	20	National University Health System (NUHS)
554	70	Indian	Female	8	2	Hand Surgery	Routine	10	National University Health System (NUHS)
555	60	Chinese	Female	5	5	General Surgery	Routine	23	National University Health System (NUHS)
556	57	Chinese	Female	8	6	Cardiothoracic and Vascular Surgery	Routine	4	National University Health System (NUHS)
557	85	Chinese	Male	7	4	Urology	Routine	87	National University Health System (NUHS)
558	28	Others	Female	12	5	Respiratory Medicine	Routine	0	National University Health System (NUHS)
559	41	Others	Female	6	6	Obstetrics and Gynecology	Early	58	SingHealth
560	64	Others	Female	9	4	Ophthalmology	Routine	0	National University Health System (NUHS)
561	11	Others	Male	3	4	Paediatrics	Routine	0	National University Health System (NUHS)
562	29	Chinese	Female	3	2	Obstetrics and Gynecology	Early	10	SingHealth
563	16	Chinese	Female	8	3	Psychiatry	Routine	0	National University Health System (NUHS)
564	25	Chinese	Female	6	6	Otolaryngology	Early	48	National University Health System (NUHS)
565	33	Others	Female	8	5	Otolaryngology	Routine	0	National University Health System (NUHS)
565	33	Others	Female	8	5	Psychiatry	Routine	0	National University Health System (NUHS)
566	54	Chinese	Female	3	4	Otolaryngology	Routine	0	National University Health System (NUHS)
567	77	Chinese	Male	7	3	Haematology	Routine	0	National University Health System (NUHS)
568	29	Others	Female	5	5	Otolaryngology	Direct Access	0	National University Health System (NUHS)
569	11	Others	Male	8	4	Dental	Direct Access	27	National University Health System (NUHS)
570	13	Others	Female	2	4	Otolaryngology	Early	5	National University Health System (NUHS)
571	29	Others	Female	7	3	Orthopaedics	Direct Access	3	National University Health System (NUHS)
572	32	Others	Female	8	5	Obstetrics and Gynecology	Routine	0	SingHealth
573	73	Others	Female	6	6	Audiology	Routine	37	National University Health System (NUHS)
574	14	Others	Male	5	0	Paediatrics	Routine	0	SingHealth
575	68	Chinese	Female	4	3	Orthopaedics	Early	25	National University Health System (NUHS)
576	67	Chinese	Male	12	3	General Surgery	Early	24	National University Health System (NUHS)
577	73	Chinese	Female	1	0	Otolaryngology	Direct Access	0	National University Health System (NUHS)
577	73	Chinese	Female	12	0	Otolaryngology	Fast Track	0	National University Health System (NUHS)
578	73	Others	Female	3	5	Orthopaedics	Routine	0	National University Health System (NUHS)
579	66	Chinese	Female	5	2	Ophthalmology	Direct Access	5	National University Health System (NUHS)
580	60	Chinese	Female	10	6	Colorectal Surgery	Direct Access	0	National University Health System (NUHS)
581	10	Others	Female	3	5	Ophthalmology	Routine	32	National University Health System (NUHS)
582	10	Others	Female	8	4	Paediatrics	Early	40	National University Health System (NUHS)
583	66	Chinese	Female	1	1	Emergency Medicine	STAT	0	National University Health System (NUHS)
583	66	Chinese	Female	8	1	Gastroenterology & Hepatology	Early	18	National University Health System (NUHS)
584	10	Indian	Male	9	5	Paediatrics	STAT	0	National University Health System (NUHS)
585	70	Indian	Male	12	0	Ophthalmology	Early	7	National University Health System (NUHS)
586	39	Indian	Male	4	0	Otolaryngology	Routine	13	National University Health System (NUHS)
587	28	Indian	Female	5	4	Obstetrics and Gynecology	Early	6	SingHealth
588	10	Others	Female	11	5	Child Guidance Clinic	Direct Access	0	National Healthcare Group (NHG)
588	10	Others	Female	11	5	Psychiatry	Routine	0	National University Health System (NUHS)
589	10	Others	Male	4	3	Paediatrics	Routine	76	National University Health System (NUHS)
590	74	Chinese	Male	8	2	Neurology	Routine	35	National University Health System (NUHS)
591	35	Chinese	Female	9	0	Otolaryngology	Early	3	National University Health System (NUHS)
592	71	Others	Female	10	0	General Surgery	Direct Access	5	National University Health System (NUHS)
593	30	Others	Female	12	0	Obstetrics and Gynecology	Direct Access	31	SingHealth
594	64	Chinese	Female	6	4	Emergency Medicine	STAT	0	National University Health System (NUHS)
595	10	Others	Male	1	0	Paediatric Medicine	Routine	0	SingHealth
595	10	Others	Male	1	0	Paediatric Ophthalmology (Eye)	Routine	94	SingHealth
595	10	Others	Male	3	0	Child Guidance Clinic	Routine	0	SingHealth
595	10	Others	Male	3	0	Child Guidance Clinic	Routine	0	SingHealth
595	10	Others	Male	3	0	Psychiatry	Routine	187	National University Health System (NUHS)
596	65	Others	Female	12	5	Cardiology	Routine	0	National University Health System (NUHS)
597	72	Indian	Female	7	3	Ophthalmology	Routine	4	National University Health System (NUHS)
598	42	Others	Male	10	2	Cardiology	Routine	0	National University Health System (NUHS)
599	36	Chinese	Female	7	5	Obstetrics and Gynecology	Early	4	SingHealth
600	43	Chinese	Female	8	0	Urology	Direct Access	0	National University Health System (NUHS)
601	85	Indian	Female	6	4	Neurology	Routine	30	National University Health System (NUHS)
602	78	Chinese	Male	3	6	Respiratory Medicine	Early	0	National University Health System (NUHS)
603	37	Indian	Female	4	5	Gastroenterology & Hepatology	Early	0	National University Health System (NUHS)
604	69	Others	Female	8	5	Ophthalmology	Routine	0	National University Health System (NUHS)
605	33	Indian	Female	3	3	Dermatology	Early	12	National University Health System (NUHS)
606	9	Indian	Male	5	3	Ophthalmology	Routine	0	National University Health System (NUHS)
607	28	Indian	Female	5	0	Gastroenterology & Hepatology	Routine	39	National Healthcare Group (NHG)
607	28	Indian	Female	12	0	Dermatology	Routine	85	National University Health System (NUHS)
608	29	Others	Female	4	3	Psychiatry	Routine	42	National University Health System (NUHS)
609	70	Chinese	Female	5	5	Colorectal Surgery	Routine	28	National University Health System (NUHS)
610	64	Chinese	Female	7	1	Ophthalmology	Direct Access	0	National University Health System (NUHS)
611	32	Others	Female	7	0	Obstetrics and Gynecology	Routine	7	SingHealth
612	65	Chinese	Female	4	3	Emergency Medicine	STAT	0	National University Health System (NUHS)
613	40	Others	Female	11	1	Obstetrics and Gynecology	Direct Access	50	SingHealth
614	30	Chinese	Female	9	6	Psychiatry	Routine	11	National University Health System (NUHS)
615	30	Indian	Male	8	2	Allergy Clinic	Routine	0	National University Health System (NUHS)
615	30	Indian	Male	8	2	Urology	Routine	19	National University Health System (NUHS)
616	24	Chinese	Female	10	4	Otolaryngology	Direct Access	3	National University Health System (NUHS)
617	66	Chinese	Female	5	1	Emergency Medicine	STAT	0	National University Health System (NUHS)
618	68	Chinese	Female	2	5	Gastroenterology & Hepatology	Routine	1	National University Health System (NUHS)
618	68	Chinese	Female	7	5	Obstetrics and Gynecology	Routine	0	National University Health System (NUHS)
619	31	Chinese	Male	12	5	Emergency Medicine	STAT	0	National University Health System (NUHS)
620	17	Others	Male	4	4	Paediatric Medicine	Routine	31	SingHealth
621	31	Others	Female	7	1	Orthopaedics	Early	8	National University Health System (NUHS)
622	21	Others	Male	5	4	General Surgery	Early	20	National University Health System (NUHS)
623	75	Chinese	Female	4	2	Audiology	Routine	0	National University Health System (NUHS)
624	70	Chinese	Male	4	5	Ophthalmology	Direct Access	6	National University Health System (NUHS)
625	28	Malay	Female	12	0	Obstetrics and Gynecology	Direct Access	5	SingHealth
626	28	Chinese	Female	9	3	Cardiology	Routine	5	National University Health System (NUHS)
626	28	Chinese	Female	9	3	Colorectal Surgery	Routine	0	National University Health System (NUHS)
627	78	Indian	Male	1	3	Ophthalmology	Early	45	National University Health System (NUHS)
628	74	Chinese	Female	1	5	Endocrinology	Routine	201	National University Health System (NUHS)
629	42	Indian	Female	6	5	Upper Gastrointestinal Surgery	Routine	0	National University Health System (NUHS)
630	23	Others	Female	5	2	Obstetrics and Gynecology	Early	4	SingHealth
631	10	Others	Male	4	4	Psychiatry	Routine	176	National University Health System (NUHS)
632	50	Others	Male	2	3	General Surgery	Direct Access	24	National University Health System (NUHS)
633	77	Chinese	Male	2	1	Otolaryngology	Direct Access	7	National University Health System (NUHS)
634	45	Chinese	Female	10	5	Obstetrics and Gynecology	Routine	0	National University Health System (NUHS)
635	81	Chinese	Female	7	2	Nephrology	Routine	0	National University Health System (NUHS)
636	15	Others	Male	6	1	Paediatrics	Early	0	National University Health System (NUHS)
636	15	Others	Male	6	1	Psychiatry	Routine	110	National University Health System (NUHS)
637	79	Others	Female	1	4	Ophthalmology	Routine	0	National University Health System (NUHS)
637	79	Others	Female	1	4	Otolaryngology	Routine	0	National University Health System (NUHS)
637	79	Others	Female	4	4	Breast Surgery	Direct Access	6	National University Health System (NUHS)
638	8	Others	Male	4	5	Ophthalmology	Early	37	National University Health System (NUHS)
639	68	Chinese	Female	6	6	Cardiology	Routine	0	National University Health System (NUHS)
640	38	Chinese	Female	12	5	Breast Surgery	Routine	0	National University Health System (NUHS)
641	75	Chinese	Female	2	1	Emergency Medicine	STAT	0	National University Health System (NUHS)
642	33	Others	Female	3	0	Otolaryngology	Direct Access	9	National University Health System (NUHS)
642	33	Others	Female	7	0	Obstetrics and Gynecology	Early	10	National University Health System (NUHS)
643	32	Indian	Female	3	5	Obstetrics and Gynecology	Routine	0	SingHealth
644	8	Others	Male	9	5	Dental	Routine	0	National University Health System (NUHS)
644	8	Others	Male	9	5	Psychiatry	Routine	143	National University Health System (NUHS)
645	61	Chinese	Female	1	5	Audiology	Early	0	National University Health System (NUHS)
645	61	Chinese	Female	1	5	Dermatology	Early	0	National University Health System (NUHS)
645	61	Chinese	Female	1	5	Otolaryngology	Early	7	National University Health System (NUHS)
646	30	Indian	Male	8	5	Emergency Medicine	STAT	0	National University Health System (NUHS)
647	30	Indian	Female	7	2	Obstetrics and Gynecology	Early	22	National University Health System (NUHS)
648	71	Others	Female	12	0	Neurology	Direct Access	275	National University Health System (NUHS)
649	71	Chinese	Female	3	1	Respiratory Medicine	Direct Access	35	National University Health System (NUHS)
650	41	Indian	Male	8	5	Dermatology	Routine	82	National University Health System (NUHS)
651	47	Others	Female	9	2	General Surgery	Direct Access	0	National Healthcare Group (NHG)
652	76	Chinese	Female	6	5	Cardiology	Direct Access	5	National University Health System (NUHS)
652	76	Chinese	Female	6	5	Otolaryngology	Routine	6	National University Health System (NUHS)
652	76	Chinese	Female	12	5	Emergency Medicine	STAT	0	National University Health System (NUHS)
653	62	Chinese	Female	4	5	Colorectal Surgery	Early	0	National University Health System (NUHS)
654	67	Chinese	Male	11	6	Neurology	Direct Access	3	National University Health System (NUHS)
655	8	Indian	Female	3	6	Paediatrics	Routine	0	SingHealth
656	8	Others	Male	1	5	Child Development Unit (CDU)	Early	75	National University Health System (NUHS)
657	70	Others	Male	4	5	Cardiology	Early	0	National University Health System (NUHS)
657	70	Others	Male	4	5	Gastroenterology & Hepatology	Direct Access	14	National University Health System (NUHS)
658	32	Others	Female	10	1	Obstetrics and Gynecology	Direct Access	0	SingHealth
659	29	Malay	Female	3	0	Obstetrics and Gynecology	Direct Access	16	National University Health System (NUHS)
660	73	Chinese	Female	2	4	Dental	Routine	0	National University Health System (NUHS)
660	73	Chinese	Female	5	4	Dental	Routine	27	National University Health System (NUHS)
661	33	Others	Female	6	0	Emergency Medicine	STAT	0	National University Health System (NUHS)
661	33	Others	Female	9	0	Obstetrics and Gynecology	Early	5	National University Health System (NUHS)
662	7	Others	Male	8	5	Paediatrics	Routine	0	National University Health System (NUHS)
663	26	Chinese	Female	2	0	Emergency Medicine	STAT	0	National University Health System (NUHS)
664	31	Chinese	Male	8	5	Urology	Direct Access	0	National University Health System (NUHS)
664	31	Chinese	Male	12	5	Emergency Medicine	STAT	0	National University Health System (NUHS)
665	66	Chinese	Male	4	4	Cardiology	Direct Access	5	National University Health System (NUHS)
665	66	Chinese	Male	4	4	Orthopaedics	Routine	0	National University Health System (NUHS)
665	66	Chinese	Male	4	4	Orthopaedics	Routine	0	National University Health System (NUHS)
666	38	Chinese	Female	10	5	Orthopaedics	Routine	4	National University Health System (NUHS)
666	38	Chinese	Female	11	5	Obstetrics and Gynecology	Routine	32	National University Health System (NUHS)
667	65	Chinese	Female	1	3	Colorectal Surgery	Early	25	National University Health System (NUHS)
667	65	Chinese	Female	1	3	Gastroenterology & Hepatology	Early	45	National University Health System (NUHS)
668	7	Indian	Female	5	4	Paediatric Medicine	Routine	22	SingHealth
669	58	Chinese	Female	10	4	Otolaryngology	Early	35	National University Health System (NUHS)
670	37	Others	Female	3	0	Obstetrics and Gynecology	Direct Access	12	National University Health System (NUHS)
671	25	Others	Female	1	2	Hand Surgery	Routine	0	National University Health System (NUHS)
671	25	Others	Female	2	1	Hand Surgery	Early	12	National University Health System (NUHS)
671	25	Others	Female	11	4	Otolaryngology	Direct Access	0	National University Health System (NUHS)
672	12	Indian	Male	12	3	Dermatology	Routine	65	National University Health System (NUHS)
673	21	Malay	Female	9	5	Emergency Medicine	STAT	0	SingHealth
674	73	Indian	Female	5	5	Emergency Medicine	STAT	0	National University Health System (NUHS)
675	52	Others	Male	7	5	Colorectal Surgery	Routine	9	National University Health System (NUHS)
676	72	Chinese	Male	12	1	Endocrinology	Routine	105	National University Health System (NUHS)
677	66	Chinese	Female	12	5	Urology	Routine	120	National University Health System (NUHS)
678	61	Indian	Female	5	1	Cardiology	Routine	12	SingHealth
678	61	Indian	Female	10	1	Gastroenterology & Hepatology	Routine	0	National University Health System (NUHS)
679	32	Indian	Male	10	5	Dermatology	Routine	167	National University Health System (NUHS)
680	20	Others	Female	3	0	Neurology	Routine	18	National University Health System (NUHS)
681	19	Chinese	Female	4	1	Breast Surgery	Direct Access	33	National University Health System (NUHS)
682	32	Others	Male	3	0	Emergency Medicine	STAT	0	National University Health System (NUHS)
682	32	Others	Male	6	0	General Surgery	Fast Track	15	National University Health System (NUHS)
682	32	Others	Male	10	0	Cardiology	Routine	14	National University Health System (NUHS)
683	34	Others	Female	6	4	Obstetrics and Gynecology	Direct Access	9	National University Health System (NUHS)
684	60	Chinese	Female	7	2	Emergency Medicine	STAT	0	National University Health System (NUHS)
685	7	Others	Female	7	5	Emergency Medicine	STAT	0	SingHealth
686	71	Chinese	Male	12	1	Cardiology	Routine	0	National University Health System (NUHS)
687	28	Malay	Female	8	4	Dental	Routine	36	National University Health System (NUHS)
687	28	Malay	Female	9	5	Emergency Medicine	STAT	0	National University Health System (NUHS)
688	10	Chinese	Female	6	0	Dermatology	Routine	147	National University Health System (NUHS)
689	29	Indian	Male	3	6	Orthopaedics	Early	12	National University Health System (NUHS)
690	53	Chinese	Female	1	0	Cardiology	Open Access	14	National University Health System (NUHS)
691	11	Others	Female	9	2	Paediatrics	STAT	0	SingHealth
692	7	Others	Male	1	5	Ophthalmology	Early	35	National University Health System (NUHS)
692	7	Others	Male	1	5	Paediatrics Surgery	Early	50	National University Health System (NUHS)
693	74	Chinese	Female	11	6	Orthopaedics	Routine	6	National University Health System (NUHS)
694	67	Chinese	Male	5	3	Orthopaedics	Routine	0	National University Health System (NUHS)
695	29	Others	Female	10	0	Obstetrics and Gynecology	Early	4	SingHealth
696	88	Chinese	Female	9	0	Dermatology	Early	0	National University Health System (NUHS)
697	24	Chinese	Female	9	0	Haematology	Routine	0	National University Health System (NUHS)
698	32	Others	Female	3	0	Psychiatry	Routine	0	National University Health System (NUHS)
699	28	Others	Female	8	4	Obstetrics and Gynecology	Early	16	National University Health System (NUHS)
700	25	Chinese	Male	8	6	Urology	Direct Access	0	National University Health System (NUHS)
701	24	Chinese	Female	11	6	Otolaryngology	Routine	7	National University Health System (NUHS)
702	73	Chinese	Male	3	5	Nephrology	Routine	52	National University Health System (NUHS)
703	72	Chinese	Female	4	0	Ophthalmology	Early	0	National University Health System (NUHS)
704	50	Others	Female	10	1	Emergency Medicine	STAT	0	National University Health System (NUHS)
705	24	Chinese	Male	3	6	Dermatology	Routine	0	National University Health System (NUHS)
706	30	Indian	Female	2	4	Dental	Early	0	National University Health System (NUHS)
706	30	Indian	Female	12	5	Obstetrics and Gynecology	Routine	0	National University Health System (NUHS)
707	7	Indian	Male	8	5	Otolaryngology	Direct Access	0	National University Health System (NUHS)
708	66	Chinese	Female	6	1	Ophthalmology	Early	22	National Healthcare Group (NHG)
709	74	Others	Female	3	4	Ophthalmology	Direct Access	0	National University Health System (NUHS)
709	74	Others	Female	12	4	Orthopaedics	Early	28	National University Health System (NUHS)
710	28	Chinese	Male	4	5	Ophthalmology	Direct Access	0	National University Health System (NUHS)
711	32	Others	Male	11	3	Respiratory Medicine	Direct Access	0	National University Health System (NUHS)
711	32	Others	Male	12	3	Respiratory Medicine	Routine	8	SingHealth
712	6	Others	Male	6	1	Paediatric Medicine	Early	11	SingHealth
713	23	Chinese	Female	9	5	Obstetrics and Gynecology	Early	0	National University Health System (NUHS)
714	31	Others	Female	12	4	Dermatology	Routine	67	National University Health System (NUHS)
715	24	Indian	Male	10	4	Orthopaedics	Direct Access	0	National University Health System (NUHS)
716	11	Chinese	Female	10	4	Dental	Routine	10	National University Health System (NUHS)
717	46	Chinese	Female	3	5	Breast Surgery	Routine	5	National University Health System (NUHS)
718	61	Chinese	Female	3	5	Emergency Medicine	STAT	0	National University Health System (NUHS)
719	34	Malay	Female	5	2	Obstetrics and Gynecology	Fast Track	9	National University Health System (NUHS)
720	35	Others	Female	10	4	Obstetrics and Gynecology	Routine	24	National University Health System (NUHS)
721	21	Chinese	Male	9	5	Psychiatry	Routine	223	National University Health System (NUHS)
722	34	Others	Female	5	3	Emergency Medicine	STAT	0	National University Health System (NUHS)
722	34	Others	Female	11	3	Obstetrics and Gynecology	Direct Access	9	SingHealth
723	64	Chinese	Male	1	3	Gastroenterology & Hepatology	Routine	75	National University Health System (NUHS)
723	64	Chinese	Male	1	3	Urology	Early	20	National University Health System (NUHS)
724	65	Chinese	Female	10	5	Respiratory Medicine	Routine	0	National University Health System (NUHS)
725	33	Chinese	Male	3	5	General Medicine	Routine	39	National University Health System (NUHS)
726	60	Chinese	Female	3	1	Dental	Routine	0	National University Health System (NUHS)
727	34	Others	Female	7	5	Breast Surgery	Fast Track	12	National University Health System (NUHS)
728	19	Others	Female	3	6	Neurology	Routine	133	National University Health System (NUHS)
729	22	Indian	Female	1	0	Obstetrics and Gynecology	Early	6	National University Health System (NUHS)
730	24	Indian	Male	1	3	Emergency Medicine	STAT	0	National University Health System (NUHS)
731	7	Indian	Male	6	0	Paediatrics	Routine	26	National University Health System (NUHS)
732	37	Others	Male	10	0	Cardiology	Routine	7	National University Health System (NUHS)
733	5	Indian	Female	11	6	Dental	Direct Access	0	National University Health System (NUHS)
734	24	Chinese	Female	8	3	Otolaryngology	Direct Access	0	National University Health System (NUHS)
735	23	Chinese	Female	2	6	Cardiology	Routine	4	National University Health System (NUHS)
735	23	Chinese	Female	2	6	Dermatology	Routine	7	National Healthcare Group (NHG)
736	36	Others	Male	11	4	Cardiothoracic and Vascular Surgery	Routine	0	National University Health System (NUHS)
737	20	Others	Male	8	4	Otolaryngology	Routine	17	National University Health System (NUHS)
738	63	Chinese	Female	4	5	Otolaryngology	Early	10	National University Health System (NUHS)
739	5	Indian	Male	4	0	Child Development Unit (CDU)	Early	5	National University Health System (NUHS)
740	26	Chinese	Female	8	3	Emergency Medicine	STAT	0	National University Health System (NUHS)
741	13	Chinese	Male	2	0	Paediatrics	STAT	0	National University Health System (NUHS)
741	13	Chinese	Male	3	0	Paediatrics	Routine	0	National University Health System (NUHS)
742	29	Others	Female	7	0	Hand Surgery	Early	0	National University Health System (NUHS)
743	30	Others	Female	2	4	Orthopaedics	Early	0	National University Health System (NUHS)
743	30	Others	Female	7	4	Orthopaedics	Routine	9	National University Health System (NUHS)
743	30	Others	Female	7	4	Otolaryngology	Routine	0	National University Health System (NUHS)
744	25	Others	Male	3	4	Dental	Early	18	National University Health System (NUHS)
745	21	Chinese	Female	7	5	Psychiatry	Routine	64	National University Health System (NUHS)
746	24	Indian	Male	1	0	Orthopaedics	Routine	0	National University Health System (NUHS)
747	32	Others	Female	4	0	Obstetrics and Gynecology	Early	0	National University Health System (NUHS)
748	34	Others	Female	9	0	Otolaryngology	Routine	0	National University Health System (NUHS)
749	62	Others	Female	9	6	Hand Surgery	Early	0	National University Health System (NUHS)
750	23	Chinese	Male	5	5	Emergency Medicine	STAT	0	National University Health System (NUHS)
751	33	Indian	Male	8	5	Otolaryngology	Direct Access	23	National University Health System (NUHS)
752	40	Others	Female	6	6	Neurology	Routine	0	National University Health System (NUHS)
753	39	Others	Female	8	2	Obstetrics and Gynecology	Early	1	National University Health System (NUHS)
754	33	Others	Male	10	4	Infectious Diseases	Routine	7	National Healthcare Group (NHG)
755	40	Others	Male	11	3	Gastroenterology & Hepatology	Direct Access	8	National University Health System (NUHS)
756	41	Others	Male	10	2	Urology	Direct Access	0	National University Health System (NUHS)
757	34	Others	Male	9	4	Orthopaedics	Routine	16	National University Health System (NUHS)
758	45	Others	Female	8	3	Obstetrics and Gynecology	Direct Access	3	National University Health System (NUHS)
758	45	Others	Female	11	3	Otolaryngology	Early	14	National University Health System (NUHS)
759	52	Chinese	Male	2	5	Orthopaedics	Fast Track	0	National University Health System (NUHS)
760	37	Others	Male	4	4	Gastroenterology & Hepatology	Direct Access	59	National University Health System (NUHS)
761	37	Others	Male	1	4	Orthopaedics	Fast Track	9	National University Health System (NUHS)
762	33	Others	Male	5	5	Neurology	Direct Access	10	National University Health System (NUHS)
763	35	Others	Female	8	0	Hand Surgery	Early	28	National University Health System (NUHS)
764	32	Others	Male	3	4	Dermatology	Early	0	National University Health System (NUHS)
765	34	Others	Male	11	3	Urology	Routine	0	National University Health System (NUHS)
766	35	Others	Male	2	4	Respiratory Medicine	Routine	91	National University Health System (NUHS)
767	33	Others	Male	9	2	Urology	Early	0	National University Health System (NUHS)
768	40	Others	Male	5	5	Orthopaedics	Routine	7	National University Health System (NUHS)
769	43	Malay	Male	12	5	TB Clinic	Direct Access	16	National Healthcare Group (NHG)
770	34	Others	Male	5	5	Emergency Medicine	STAT	0	National Healthcare Group (NHG)
770	34	Others	Male	6	5	General Surgery	Direct Access	6	National University Health System (NUHS)
771	46	Indian	Male	8	5	Endocrine Surgery	Direct Access	3	National University Health System (NUHS)
772	32	Chinese	Male	1	4	Gastroenterology & Hepatology	Routine	0	National University Health System (NUHS)
773	33	Others	Male	6	5	Gastroenterology & Hepatology	Routine	0	National Healthcare Group (NHG)
774	36	Others	Female	4	6	General Surgery	Early	0	National University Health System (NUHS)
775	44	Others	Male	1	5	Emergency Medicine	STAT	0	National University Health System (NUHS)
776	34	Others	Male	11	5	Ophthalmology	Routine	38	National University Health System (NUHS)
777	37	Others	Female	9	2	Infectious Diseases	Direct Access	0	National Healthcare Group (NHG)
777	37	Others	Female	9	2	TB Clinic	Direct Access	9	National Healthcare Group (NHG)
778	39	Indian	Male	12	0	Emergency Medicine	STAT	0	National University Health System (NUHS)
779	36	Others	Male	2	3	Ophthalmology	Routine	3	National University Health System (NUHS)
780	41	Others	Female	9	0	General Surgery	Early	35	National University Health System (NUHS)
781	34	Indian	Male	11	5	Urology	Routine	0	National University Health System (NUHS)
782	48	Others	Female	4	4	Orthopaedics	Routine	4	National University Health System (NUHS)
783	36	Others	Male	8	5	Colorectal Surgery	Early	8	National University Health System (NUHS)
784	35	Chinese	Male	10	2	General Surgery	Direct Access	0	National Healthcare Group (NHG)
785	41	Others	Female	1	6	Emergency Medicine	STAT	0	National Healthcare Group (NHG)
786	45	Others	Male	8	5	Urology	Direct Access	0	National University Health System (NUHS)
786	45	Others	Male	8	5	Cardiothoracic and Vascular Surgery	Routine	20	National University Health System (NUHS)
787	32	Others	Male	3	5	Urology	Routine	22	National University Health System (NUHS)
788	34	Others	Male	2	3	Dermatology	Routine	0	National University Health System (NUHS)
789	31	Indian	Male	11	5	Ophthalmology	Direct Access	0	National University Health System (NUHS)
790	32	Others	Male	12	1	Dental	Routine	1	National University Health System (NUHS)
791	36	Chinese	Female	5	5	Obstetrics and Gynecology	Direct Access	9	National University Health System (NUHS)
792	32	Others	Male	6	0	Otolaryngology	Routine	0	National University Health System (NUHS)
792	32	Others	Male	10	0	Otolaryngology	Routine	3	National University Health System (NUHS)
793	32	Others	Male	5	3	Urology	Routine	0	National University Health System (NUHS)
794	36	Indian	Male	5	0	Emergency Medicine	STAT	0	National University Health System (NUHS)
795	37	Others	Male	6	5	Emergency Medicine	STAT	0	National University Health System (NUHS)
796	33	Indian	Male	10	5	General Surgery	Direct Access	7	National University Health System (NUHS)
797	33	Others	Male	8	3	Colorectal Surgery	Routine	0	National University Health System (NUHS)
798	32	Indian	Male	10	3	Dermatology	Routine	0	National University Health System (NUHS)
799	37	Chinese	Female	3	5	Emergency Medicine	STAT	0	National University Health System (NUHS)
800	32	Indian	Male	5	2	Urology	Routine	36	National University Health System (NUHS)
801	31	Chinese	Male	9	3	Emergency Medicine	STAT	0	National University Health System (NUHS)
802	36	Others	Male	12	2	Emergency Medicine	STAT	0	National University Health System (NUHS)
803	41	Others	Female	11	3	Emergency Medicine	STAT	0	National University Health System (NUHS)
804	60	Indian	Male	4	5	Orthopaedics	Routine	0	National University Health System (NUHS)
805	38	Others	Male	12	5	Otolaryngology	Early	17	National University Health System (NUHS)
806	32	Others	Female	2	4	Obstetrics and Gynecology	Routine	8	National University Health System (NUHS)
807	35	Others	Male	4	0	Dental	Direct Access	0	National University Health System (NUHS)
808	41	Others	Male	9	3	Emergency Medicine	STAT	0	National University Health System (NUHS)
809	39	Others	Male	11	2	Dermatology	Direct Access	0	National University Health System (NUHS)
810	38	Others	Female	6	3	Obstetrics and Gynecology	Routine	5	National University Health System (NUHS)
811	39	Others	Male	1	5	Otolaryngology	Fast Track	12	National University Health System (NUHS)
812	52	Chinese	Male	5	3	Colorectal Surgery	Routine	0	National University Health System (NUHS)
813	41	Others	Female	10	6	Orthopaedics	Early	27	National University Health System (NUHS)
814	36	Others	Male	11	2	Ophthalmology	Routine	15	SingHealth
815	34	Others	Male	12	4	Urology	Early	9	National University Health System (NUHS)
816	33	Indian	Male	10	3	Emergency Medicine	STAT	0	National University Health System (NUHS)
817	34	Malay	Male	11	5	Dermatology	Early	43	National University Health System (NUHS)
818	33	Others	Male	12	5	Emergency Medicine	STAT	0	National University Health System (NUHS)
819	38	Others	Female	2	5	Breast Surgery	Early	22	National University Health System (NUHS)
819	38	Others	Female	2	5	Otolaryngology	Early	27	National University Health System (NUHS)
820	34	Indian	Male	9	5	Cardiology	Routine	4	National University Health System (NUHS)
821	31	Others	Male	10	2	General Medicine	Routine	0	National University Health System (NUHS)
822	39	Others	Female	4	1	Otolaryngology	Direct Access	0	National University Health System (NUHS)
823	34	Others	Male	5	2	Dermatology	Routine	8	National Healthcare Group (NHG)
824	35	Others	Male	7	5	Hand Surgery	Fast Track	0	National University Health System (NUHS)
825	39	Others	Male	12	5	Infectious Diseases	Direct Access	6	National Healthcare Group (NHG)
826	36	Others	Male	10	5	Nephrology	Routine	50	National University Health System (NUHS)
826	36	Others	Male	11	5	Ophthalmology	Early	96	National University Health System (NUHS)
827	35	Others	Female	11	2	Emergency Medicine	STAT	0	National University Health System (NUHS)
828	40	Others	Female	11	4	Otolaryngology	Early	7	National University Health System (NUHS)
829	37	Others	Female	6	6	Breast Surgery	Fast Track	6	National University Health System (NUHS)
830	32	Others	Male	2	4	Dermatology	Routine	88	National University Health System (NUHS)
831	33	Others	Male	3	5	Emergency Medicine	STAT	0	National University Health System (NUHS)
832	35	Others	Female	2	4	Obstetrics and Gynecology	Direct Access	7	SingHealth
833	45	Others	Female	9	5	Neurology	Early	0	National University Health System (NUHS)
834	47	Others	Female	3	1	Ophthalmology	Routine	16	National University Health System (NUHS)
835	34	Others	Male	9	2	Dermatology	Routine	0	National University Health System (NUHS)
836	41	Others	Female	12	5	Breast Surgery	Fast Track	8	National University Health System (NUHS)
837	32	Others	Male	4	3	Emergency Medicine	STAT	0	National University Health System (NUHS)
838	45	Others	Male	10	3	Ophthalmology	Direct Access	2	National University Health System (NUHS)
839	31	Others	Male	2	3	Ophthalmology	Early	14	National University Health System (NUHS)
840	56	Others	Female	11	3	Otolaryngology	Routine	0	National University Health System (NUHS)
841	48	Chinese	Male	8	5	Otolaryngology	Fast Track	2	National University Health System (NUHS)
842	43	Chinese	Male	5	5	Hand Surgery	Routine	0	National University Health System (NUHS)
842	43	Chinese	Male	5	5	Orthopaedics	Routine	15	National University Health System (NUHS)
843	45	Indian	Male	9	2	Cardiology	Routine	22	National University Health System (NUHS)
844	32	Others	Male	1	4	Neurology	Routine	0	National University Health System (NUHS)
844	32	Others	Male	6	4	Emergency Medicine	STAT	0	National University Health System (NUHS)
845	34	Others	Male	7	5	Emergency Medicine	STAT	0	National University Health System (NUHS)
846	34	Others	Female	12	3	Endocrine Surgery	Routine	8	National University Health System (NUHS)
847	33	Indian	Male	10	4	Orthopaedics	Direct Access	8	National University Health System (NUHS)
848	34	Others	Female	3	3	Otolaryngology	Fast Track	0	National University Health System (NUHS)
849	29	Others	Male	5	5	Emergency Medicine	STAT	0	National University Health System (NUHS)
850	35	Others	Male	4	4	Hand Surgery	Direct Access	15	National University Health System (NUHS)
851	32	Chinese	Male	6	4	Plastics Surgery	Direct Access	8	National University Health System (NUHS)
852	30	Indian	Female	5	5	Emergency Medicine	STAT	0	National University Health System (NUHS)
853	35	Others	Male	5	2	Infectious Diseases	Routine	7	National Healthcare Group (NHG)
854	40	Chinese	Female	5	3	General Surgery	Early	0	National University Health System (NUHS)
855	40	Indian	Male	2	2	Emergency Medicine	STAT	0	National University Health System (NUHS)
856	31	Chinese	Male	11	4	Otolaryngology	Routine	0	National University Health System (NUHS)
857	31	Chinese	Female	3	4	Otolaryngology	Routine	21	National University Health System (NUHS)
858	34	Others	Male	2	2	Paediatrics	STAT	0	National University Health System (NUHS)
859	35	Others	Male	10	4	Orthopaedics	Routine	0	National University Health System (NUHS)
860	35	Others	Male	9	5	Gastroenterology & Hepatology	Direct Access	34	National University Health System (NUHS)
861	36	Others	Male	8	3	Otolaryngology	Early	4	National University Health System (NUHS)
862	37	Chinese	Male	12	4	Otolaryngology	Routine	0	National University Health System (NUHS)
863	41	Others	Female	9	6	Obstetrics and Gynecology	Early	0	National University Health System (NUHS)
864	36	Others	Male	3	0	Otolaryngology	Routine	4	National University Health System (NUHS)
865	36	Others	Male	11	1	Emergency Medicine	STAT	0	National University Health System (NUHS)
866	40	Others	Female	9	0	Endocrinology	Early	8	National University Health System (NUHS)
867	48	Others	Female	12	0	Otolaryngology	Routine	7	National University Health System (NUHS)
868	47	Chinese	Male	5	5	Colorectal Surgery	Early	32	National University Health System (NUHS)
869	35	Others	Female	1	3	Rheumatology	Direct Access	0	National University Health System (NUHS)
869	35	Others	Female	2	4	Hand Surgery	Routine	0	National University Health System (NUHS)
870	35	Others	Female	5	0	TB Clinic	Routine	51	National Healthcare Group (NHG)
871	46	Others	Female	10	3	Breast Surgery	Fast Track	6	National University Health System (NUHS)
872	31	Indian	Male	8	4	Emergency Medicine	Routine	0	National University Health System (NUHS)
873	36	Others	Male	12	2	Dental	Routine	232	National University Health System (NUHS)
874	35	Others	Male	8	5	Otolaryngology	Direct Access	0	National University Health System (NUHS)
875	36	Others	Male	6	5	Respiratory Medicine	Direct Access	0	National University Health System (NUHS)
876	49	Chinese	Male	10	3	Ophthalmology	Direct Access	0	National University Health System (NUHS)
877	36	Others	Female	8	3	Colorectal Surgery	Routine	4	National University Health System (NUHS)
878	41	Chinese	Male	6	0	Orthopaedics	Early	0	National University Health System (NUHS)
879	36	Others	Male	2	2	Community Eye Clinic	Routine	0	National University Health System (NUHS)
880	41	Chinese	Male	7	5	General Surgery	Routine	10	National University Health System (NUHS)
881	35	Others	Female	9	4	General Surgery	Routine	66	National University Health System (NUHS)
882	31	Chinese	Female	5	0	Obstetrics and Gynecology	Early	19	National University Health System (NUHS)
883	46	Others	Female	5	0	Obstetrics and Gynecology	Direct Access	5	National University Health System (NUHS)
884	34	Chinese	Male	1	1	Colorectal Surgery	Early	22	National University Health System (NUHS)
885	32	Others	Male	5	5	Dermatology	Routine	0	National University Health System (NUHS)
885	32	Others	Male	5	5	Rheumatology	Direct Access	0	National Healthcare Group (NHG)
886	56	Chinese	Male	6	0	Colorectal Surgery	Direct Access	41	National University Health System (NUHS)
887	41	Others	Male	10	5	Colorectal Surgery	Early	30	National University Health System (NUHS)
888	38	Others	Male	8	2	Dermatology	Routine	82	National University Health System (NUHS)
888	38	Others	Male	8	2	Emergency Medicine	STAT	0	National University Health System (NUHS)
889	40	Others	Male	1	5	Emergency Medicine	STAT	0	National University Health System (NUHS)
890	44	Others	Female	4	2	Colorectal Surgery	Routine	0	National University Health System (NUHS)
891	31	Indian	Male	2	4	Ophthalmology	Routine	7	National University Health System (NUHS)
892	34	Others	Female	11	3	Emergency Medicine	STAT	0	National University Health System (NUHS)
893	36	Others	Male	2	5	Urology	Routine	11	National University Health System (NUHS)
894	52	Others	Male	1	3	Gastroenterology & Hepatology	Routine	0	National University Health System (NUHS)
894	52	Others	Male	1	3	Urology	Routine	0	National University Health System (NUHS)
895	37	Malay	Male	1	4	Ophthalmology	Routine	3	National University Health System (NUHS)
896	37	Others	Female	11	0	Obstetrics and Gynecology	Fast Track	10	National University Health System (NUHS)
897	31	Chinese	Male	8	6	Orthopaedics	Early	0	National University Health System (NUHS)
898	41	Indian	Female	7	3	Gastroenterology & Hepatology	Early	0	National University Health System (NUHS)
898	41	Indian	Female	7	3	Obstetrics and Gynecology	Routine	0	National University Health System (NUHS)
899	40	Others	Female	11	4	Emergency Medicine	STAT	0	National University Health System (NUHS)
900	31	Indian	Male	4	5	Dermatology	Early	0	National University Health System (NUHS)
901	34	Others	Female	12	3	General Surgery	Routine	19	National University Health System (NUHS)
902	34	Others	Female	5	1	Obstetrics and Gynecology	Direct Access	16	National University Health System (NUHS)
903	38	Others	Female	12	2	Cardiology	Routine	0	National University Health System (NUHS)
903	38	Others	Female	12	2	Respiratory Medicine	Routine	90	National University Health System (NUHS)
904	43	Others	Female	1	2	Obstetrics and Gynecology	Early	0	National University Health System (NUHS)
905	45	Malay	Female	10	1	Breast Surgery	Direct Access	16	National University Health System (NUHS)
906	37	Others	Male	6	1	Orthopaedics	Early	0	National Healthcare Group (NHG)
907	34	Others	Female	8	6	Respiratory Medicine	Early	0	National University Health System (NUHS)
908	32	Others	Male	9	5	Orthopaedics	Direct Access	8	National University Health System (NUHS)
909	30	Others	Male	1	0	Gastroenterology & Hepatology	Routine	0	National University Health System (NUHS)
910	46	Chinese	Male	2	4	Neurology	Early	0	National University Health System (NUHS)
911	43	Others	Female	3	4	Otolaryngology	Direct Access	10	National University Health System (NUHS)
912	33	Others	Male	2	0	Orthopaedics	Early	27	National University Health System (NUHS)
913	33	Indian	Male	8	5	Dental	Direct Access	0	National University Health System (NUHS)
914	36	Others	Female	7	3	Rheumatology	Routine	1	National Healthcare Group (NHG)
915	31	Others	Male	7	5	Urology	Direct Access	4	National University Health System (NUHS)
916	32	Indian	Male	1	4	Urology	Direct Access	3	National University Health System (NUHS)
917	30	Indian	Male	5	3	Respiratory Medicine	Early	0	National University Health System (NUHS)
918	36	Others	Male	1	5	Endocrinology	Routine	0	National University Health System (NUHS)
919	39	Indian	Male	5	5	Dermatology	Routine	0	National University Health System (NUHS)
920	37	Others	Male	7	2	Emergency Medicine	STAT	0	National Healthcare Group (NHG)
921	31	Others	Male	11	3	Emergency Medicine	STAT	0	National University Health System (NUHS)
922	32	Indian	Male	1	5	Emergency Medicine	STAT	0	National University Health System (NUHS)
923	51	Chinese	Female	3	5	Cardiology	Early	10	National University Health System (NUHS)
924	33	Others	Female	2	2	Otolaryngology	Routine	4	National University Health System (NUHS)
925	33	Others	Female	1	1	Colorectal Surgery	Routine	7	National University Health System (NUHS)
926	33	Others	Male	6	5	Respiratory Medicine	Routine	0	National University Health System (NUHS)
927	29	Others	Male	8	5	Emergency Medicine	STAT	0	National University Health System (NUHS)
928	48	Others	Female	2	3	General Medicine	Direct Access	0	National Healthcare Group (NHG)
928	48	Others	Female	2	3	Rheumatology	Direct Access	6	National Healthcare Group (NHG)
929	50	Others	Female	1	4	Otolaryngology	Early	5	National University Health System (NUHS)
930	41	Others	Female	4	3	Cardiothoracic and Vascular Surgery	Routine	0	National University Health System (NUHS)
931	29	Chinese	Female	2	4	Obstetrics and Gynecology	Direct Access	16	National University Health System (NUHS)
932	34	Others	Female	9	6	Upper Gastrointestinal Surgery	Direct Access	17	National University Health System (NUHS)
933	32	Others	Male	10	3	Gastroenterology & Hepatology	Direct Access	5	National University Health System (NUHS)
934	30	Indian	Male	8	1	Emergency Medicine	STAT	0	National University Health System (NUHS)
935	30	Indian	Male	8	5	Urology	Routine	19	National University Health System (NUHS)
936	31	Chinese	Female	12	2	Obstetrics and Gynecology	Fast Track	0	National University Health System (NUHS)
937	42	Chinese	Male	5	5	Dermatology	Routine	0	National University Health System (NUHS)
938	33	Indian	Male	9	5	Emergency Medicine	STAT	0	National University Health System (NUHS)
939	37	Others	Female	10	6	Obstetrics and Gynecology	Direct Access	0	National University Health System (NUHS)
940	33	Others	Male	7	3	Emergency Medicine	STAT	0	National University Health System (NUHS)
941	33	Others	Female	6	0	Respiratory Medicine	Routine	0	National University Health System (NUHS)
942	33	Indian	Male	2	5	Emergency Medicine	STAT	0	National University Health System (NUHS)
943	32	Indian	Male	10	4	Emergency Medicine	STAT	0	National University Health System (NUHS)
944	33	Others	Female	9	3	Otolaryngology	Direct Access	0	National University Health System (NUHS)
945	34	Others	Male	8	5	Neurology	Early	0	National University Health System (NUHS)
946	33	Others	Male	2	4	Emergency Medicine	STAT	0	National University Health System (NUHS)
947	34	Others	Female	5	5	Obstetrics and Gynecology	Early	5	SingHealth
948	39	Chinese	Female	10	5	Otolaryngology	Routine	31	SingHealth
949	35	Chinese	Male	4	3	Orthopaedics	Direct Access	0	National University Health System (NUHS)
950	27	Chinese	Female	11	5	Obstetrics and Gynecology	Direct Access	18	National University Health System (NUHS)
951	33	Others	Male	9	5	Respiratory Medicine	Routine	0	National University Health System (NUHS)
952	33	Others	Female	3	5	Orthopaedics	Routine	0	National University Health System (NUHS)
953	39	Others	Female	1	0	Breast Surgery	Early	25	National University Health System (NUHS)
954	43	Malay	Male	1	2	Emergency Medicine	STAT	0	National University Health System (NUHS)
955	32	Chinese	Male	2	2	Colorectal Surgery	Routine	2	National University Health System (NUHS)
956	32	Others	Male	4	5	General Surgery	Routine	0	National University Health System (NUHS)
957	31	Chinese	Male	3	2	Orthopaedics	Fast Track	6	National University Health System (NUHS)
958	32	Others	Male	6	5	Gastroenterology & Hepatology	Direct Access	58	National University Health System (NUHS)
959	34	Others	Female	5	2	Endocrinology	Early	0	National University Health System (NUHS)
960	32	Chinese	Male	11	5	General Surgery	Early	34	National University Health System (NUHS)
961	42	Others	Female	10	6	Emergency Medicine	STAT	0	National University Health System (NUHS)
962	42	Indian	Male	12	3	Cardiology	Routine	0	National University Health System (NUHS)
963	41	Others	Male	6	5	Urology	Routine	0	National University Health System (NUHS)
964	31	Indian	Male	5	3	Dental	Direct Access	0	National University Health System (NUHS)
964	31	Indian	Male	5	3	Emergency Medicine	STAT	0	National University Health System (NUHS)
965	31	Indian	Male	6	5	Emergency Medicine	STAT	0	National University Health System (NUHS)
966	41	Chinese	Female	8	5	Otolaryngology	Early	16	National University Health System (NUHS)
967	40	Others	Female	12	3	Emergency Medicine	STAT	0	National University Health System (NUHS)
968	39	Indian	Male	6	4	Emergency Medicine	STAT	0	National University Health System (NUHS)
969	28	Others	Male	9	5	Urology	Routine	22	National University Health System (NUHS)
970	32	Chinese	Male	10	3	Emergency Medicine	STAT	0	National University Health System (NUHS)
971	38	Chinese	Male	9	5	Orthopaedics	Routine	16	National University Health System (NUHS)
972	35	Others	Male	10	2	Orthopaedics	Early	0	National University Health System (NUHS)
973	37	Chinese	Female	11	3	Otolaryngology	Routine	0	National University Health System (NUHS)
974	30	Others	Male	5	5	Emergency Medicine	STAT	0	National University Health System (NUHS)
975	36	Malay	Female	11	6	Dental	Direct Access	0	National University Health System (NUHS)
976	33	Others	Male	8	5	Hand Surgery	Direct Access	19	National University Health System (NUHS)
977	32	Others	Male	1	3	Nephrology	Early	6	National University Health System (NUHS)
978	41	Chinese	Male	9	5	Rheumatology	Direct Access	0	National University Health System (NUHS)
979	45	Others	Male	1	2	Emergency Medicine	STAT	0	National University Health System (NUHS)
980	31	Others	Male	2	3	Otolaryngology	Early	0	National University Health System (NUHS)
981	36	Indian	Female	11	0	Emergency Medicine	STAT	0	National University Health System (NUHS)
982	30	Chinese	Male	10	5	Colorectal Surgery	Fast Track	5	National University Health System (NUHS)
983	32	Indian	Male	8	0	Urology	Early	3	National University Health System (NUHS)
984	55	Chinese	Female	1	5	Emergency Medicine	STAT	0	National University Health System (NUHS)
985	33	Others	Male	9	5	Emergency Medicine	STAT	0	National University Health System (NUHS)
986	28	Chinese	Male	8	6	Infectious Diseases	Routine	46	National Healthcare Group (NHG)
987	33	Others	Male	6	4	Psychiatry	Routine	44	National University Health System (NUHS)
988	32	Indian	Male	8	4	Dental	Direct Access	0	National University Health System (NUHS)
989	27	Chinese	Male	7	5	Otolaryngology	Routine	2	National University Health System (NUHS)
990	40	Others	Male	1	3	Ophthalmology	Direct Access	0	National University Health System (NUHS)
991	31	Chinese	Male	6	0	Dermatology	Direct Access	0	National University Health System (NUHS)
992	32	Others	Female	9	4	Otolaryngology	Routine	39	SingHealth
993	34	Others	Male	8	4	General Medicine	Routine	0	National University Health System (NUHS)
994	31	Indian	Male	7	5	Emergency Medicine	STAT	0	National University Health System (NUHS)
995	38	Indian	Female	2	4	Dental	Direct Access	0	National University Health System (NUHS)
996	29	Others	Male	4	4	Emergency Medicine	STAT	0	National University Health System (NUHS)
997	32	Others	Female	5	3	General Surgery	Direct Access	0	National University Health System (NUHS)
998	53	Others	Female	4	2	Dermatology	Routine	0	National University Health System (NUHS)
999	39	Chinese	Male	7	3	Neurology	Early	68	SingHealth
1000	43	Chinese	Male	5	4	Dermatology	Routine	0	National University Health System (NUHS)
1001	31	Chinese	Male	6	4	Hand Surgery	Early	34	National University Health System (NUHS)
1002	30	Others	Male	8	2	Hand Surgery	Early	6	National University Health System (NUHS)
1003	30	Others	Male	2	3	Respiratory Medicine	Direct Access	0	National University Health System (NUHS)
1004	46	Chinese	Male	4	3	Emergency Medicine	STAT	0	National University Health System (NUHS)
1005	28	Others	Male	6	5	Hand Surgery	Direct Access	18	National University Health System (NUHS)
1006	33	Malay	Male	5	3	Hand Surgery	Direct Access	4	National University Health System (NUHS)
1007	58	Others	Female	5	4	Otolaryngology	Routine	42	National University Health System (NUHS)
1008	46	Chinese	Female	3	5	Orthopaedics	Routine	30	National University Health System (NUHS)
1009	41	Others	Female	2	0	Breast Surgery	Direct Access	7	National University Health System (NUHS)
1010	45	Malay	Female	7	6	Obstetrics and Gynecology	Direct Access	35	National University Health System (NUHS)
1011	31	Others	Male	11	0	Emergency Medicine	STAT	0	National University Health System (NUHS)
1012	27	Chinese	Male	5	2	Upper Gastrointestinal Surgery	Early	8	National University Health System (NUHS)
1013	36	Chinese	Female	8	4	Obstetrics and Gynecology	Early	14	National University Health System (NUHS)
1013	36	Chinese	Female	9	4	Obstetrics and Gynecology	Early	0	National University Health System (NUHS)
1014	35	Others	Female	10	5	Breast Surgery	Fast Track	2	National University Health System (NUHS)
1015	34	Chinese	Male	5	5	Respiratory Medicine	Early	0	National University Health System (NUHS)
1016	34	Others	Male	8	3	Urology	Routine	0	National University Health System (NUHS)
1017	35	Indian	Male	5	5	Hand Surgery	Fast Track	4	National University Health System (NUHS)
1018	30	Malay	Female	2	4	Obstetrics and Gynecology	Direct Access	5	SingHealth
1019	33	Others	Male	8	5	Emergency Medicine	STAT	0	National University Health System (NUHS)
1020	41	Chinese	Male	10	3	Ophthalmology	Direct Access	7	National University Health System (NUHS)
1021	29	Others	Male	8	5	Emergency Medicine	STAT	0	National University Health System (NUHS)
1022	31	Others	Female	3	5	Obstetrics and Gynecology	Early	2	National University Health System (NUHS)
1023	32	Chinese	Male	11	4	Gastroenterology & Hepatology	Routine	97	National University Health System (NUHS)
1024	31	Chinese	Male	8	6	Ophthalmology	Early	13	National University Health System (NUHS)
1025	31	Others	Female	4	1	Orthopaedics	Early	0	National University Health System (NUHS)
1026	28	Others	Male	4	5	Hand Surgery	Fast Track	17	National University Health System (NUHS)
1027	50	Others	Female	7	6	Orthopaedics	Early	59	National University Health System (NUHS)
1028	29	Others	Male	8	4	Urology	Direct Access	11	National University Health System (NUHS)
1029	27	Others	Male	9	6	Neurology	Direct Access	0	National University Health System (NUHS)
1029	27	Others	Male	9	6	Otolaryngology	Direct Access	0	National University Health System (NUHS)
1030	36	Others	Female	5	6	Otolaryngology	Routine	0	National University Health System (NUHS)
1031	36	Chinese	Male	8	5	Dermatology	Routine	0	National University Health System (NUHS)
1032	29	Chinese	Male	6	4	Emergency Medicine	STAT	0	National University Health System (NUHS)
1033	29	Others	Male	1	2	Emergency Medicine	STAT	0	National University Health System (NUHS)
1034	32	Others	Female	3	1	Emergency Medicine	STAT	0	National University Health System (NUHS)
1035	44	Chinese	Male	2	5	Emergency Medicine	STAT	0	National University Health System (NUHS)
1036	36	Chinese	Male	2	5	Gastroenterology & Hepatology	Routine	0	National University Health System (NUHS)
1037	32	Others	Male	6	4	Emergency Medicine	STAT	0	National University Health System (NUHS)
1038	36	Others	Female	12	5	Emergency Medicine	STAT	0	National University Health System (NUHS)
1039	29	Others	Female	4	3	Obstetrics and Gynecology	Routine	39	National University Health System (NUHS)
1040	38	Chinese	Male	3	5	Orthopaedics	Direct Access	14	National University Health System (NUHS)
1041	32	Indian	Male	6	5	Orthopaedics	Routine	0	National University Health System (NUHS)
1042	31	Others	Female	9	3	General Surgery	Routine	13	National University Health System (NUHS)
1043	30	Malay	Male	9	1	Emergency Medicine	STAT	0	National University Health System (NUHS)
1044	32	Chinese	Male	10	2	Emergency Medicine	STAT	0	National University Health System (NUHS)
1045	30	Chinese	Female	8	2	Emergency Medicine	STAT	0	National University Health System (NUHS)
1046	38	Chinese	Male	4	5	Emergency Medicine	STAT	0	National University Health System (NUHS)
1047	43	Chinese	Male	5	5	Emergency Medicine	STAT	0	National University Health System (NUHS)
1048	32	Others	Female	9	3	Breast Surgery	Direct Access	4	National University Health System (NUHS)
1049	33	Indian	Male	6	3	Ophthalmology	Direct Access	6	National University Health System (NUHS)
1050	31	Others	Female	1	3	Respiratory Medicine	Early	0	National University Health System (NUHS)
1051	33	Others	Male	5	0	Emergency Medicine	STAT	0	National University Health System (NUHS)
1052	49	Others	Male	8	2	Emergency Medicine	STAT	0	National Healthcare Group (NHG)
1053	33	Indian	Male	8	5	Emergency Medicine	STAT	0	National University Health System (NUHS)
1053	33	Indian	Male	8	5	Emergency Medicine	STAT	0	National University Health System (NUHS)
1054	31	Others	Male	6	3	Infectious Diseases	Early	4	National Healthcare Group (NHG)
1055	32	Others	Male	2	3	General Surgery	Fast Track	5	National University Health System (NUHS)
1056	29	Chinese	Female	12	5	Otolaryngology	Direct Access	0	National University Health System (NUHS)
1057	48	Malay	Female	6	0	Breast Surgery	Direct Access	13	National University Health System (NUHS)
1058	30	Others	Male	10	5	Emergency Medicine	STAT	0	National University Health System (NUHS)
1059	41	Others	Female	8	2	Hand Surgery	Early	0	National University Health System (NUHS)
1060	31	Others	Female	10	3	Otolaryngology	Routine	35	National University Health System (NUHS)
1061	54	Others	Female	6	3	Otolaryngology	Routine	4	National University Health System (NUHS)
1062	29	Indian	Male	9	2	Hand Surgery	Fast Track	6	National University Health System (NUHS)
1063	28	Chinese	Male	9	2	Urology	Routine	0	National University Health System (NUHS)
1064	33	Others	Female	12	5	General Surgery	Direct Access	16	National University Health System (NUHS)
1065	38	Chinese	Female	7	2	Emergency Medicine	STAT	0	National University Health System (NUHS)
1066	35	Chinese	Female	6	0	Hand Surgery	Early	4	National University Health System (NUHS)
1067	30	Indian	Male	8	5	Emergency Medicine	STAT	0	National University Health System (NUHS)
1068	31	Malay	Female	11	4	Emergency Medicine	STAT	0	National University Health System (NUHS)
1069	34	Indian	Male	2	3	Neurology	Early	0	National University Health System (NUHS)
1070	31	Indian	Male	2	0	Colorectal Surgery	Fast Track	23	National University Health System (NUHS)
1071	31	Others	Female	10	5	Gastroenterology & Hepatology	Routine	0	National University Health System (NUHS)
1072	32	Others	Female	9	4	Dental	Direct Access	0	National University Health System (NUHS)
1073	35	Chinese	Male	12	0	Colorectal Surgery	Early	0	National University Health System (NUHS)
1074	39	Chinese	Female	8	5	Gastroenterology & Hepatology	Early	27	National University Health System (NUHS)
1074	39	Chinese	Female	8	5	Obstetrics and Gynecology	Direct Access	19	National University Health System (NUHS)
1074	39	Chinese	Female	8	5	Orthopaedics	Routine	19	National University Health System (NUHS)
1075	42	Indian	Male	8	5	Orthopaedics	Direct Access	16	National University Health System (NUHS)
1076	30	Others	Male	4	4	Emergency Medicine	STAT	0	National University Health System (NUHS)
1077	38	Others	Female	8	5	Obstetrics and Gynecology	Routine	10	National University Health System (NUHS)
1078	27	Others	Male	3	5	Emergency Medicine	STAT	0	National University Health System (NUHS)
1079	43	Others	Male	12	2	Orthopaedics	Direct Access	7	National University Health System (NUHS)
1080	48	Chinese	Female	6	5	Emergency Medicine	STAT	0	National University Health System (NUHS)
1081	31	Indian	Male	8	3	Emergency Medicine	STAT	0	National University Health System (NUHS)
1082	34	Malay	Female	8	6	Otolaryngology	Fast Track	8	National University Health System (NUHS)
1083	40	Others	Female	1	3	Orthopaedics	Early	0	National University Health System (NUHS)
1084	29	Others	Male	6	2	Urology	Early	0	National University Health System (NUHS)
1085	32	Others	Female	3	4	Emergency Medicine	STAT	0	National University Health System (NUHS)
1086	34	Others	Female	6	1	Ophthalmology	Early	0	National University Health System (NUHS)
1087	31	Others	Female	5	4	General Surgery	Routine	4	National University Health System (NUHS)
1088	33	Chinese	Male	9	5	Urology	Routine	0	National University Health System (NUHS)
1089	36	Others	Female	2	4	Ophthalmology	Early	6	National University Health System (NUHS)
1090	30	Malay	Male	11	3	Emergency Medicine	STAT	0	National University Health System (NUHS)
1091	31	Others	Female	3	0	General Surgery	Direct Access	7	National University Health System (NUHS)
1092	35	Others	Female	11	5	Cardiology	Routine	7	National University Health System (NUHS)
1093	48	Others	Female	7	4	Emergency Medicine	STAT	0	National University Health System (NUHS)
1094	40	Chinese	Male	5	3	Urology	Early	80	National University Health System (NUHS)
1095	53	Indian	Female	10	2	Dermatology	Early	4	National University Health System (NUHS)
1096	44	Others	Female	6	4	Dermatology	Routine	101	National University Health System (NUHS)
1097	30	Indian	Male	10	3	Otolaryngology	Routine	0	National University Health System (NUHS)
1098	31	Others	Male	2	3	Infectious Diseases	Direct Access	2	National Healthcare Group (NHG)
1099	41	Others	Male	10	5	General Surgery	Routine	0	National University Health System (NUHS)
1100	29	Chinese	Male	1	3	Respiratory Medicine	Direct Access	38	National University Health System (NUHS)
1101	31	Indian	Female	12	6	Breast Surgery	Direct Access	20	National University Health System (NUHS)
1102	26	Indian	Male	6	5	Urology	Routine	0	National University Health System (NUHS)
1103	28	Chinese	Male	11	3	Emergency Medicine	STAT	0	National University Health System (NUHS)
1104	36	Others	Male	1	5	Emergency Medicine	STAT	0	National University Health System (NUHS)
1105	59	Indian	Male	11	4	Weight Management	Routine	0	National University Health System (NUHS)
1106	38	Others	Female	1	4	Gastroenterology & Hepatology	Routine	63	National University Health System (NUHS)
1107	45	Indian	Female	12	4	Breast Surgery	Direct Access	17	National University Health System (NUHS)
1108	44	Indian	Female	6	5	Obstetrics and Gynecology	Early	7	National University Health System (NUHS)
1109	31	Others	Female	3	4	Obstetrics and Gynecology	Early	0	National University Health System (NUHS)
1110	35	Others	Male	4	0	Hand Surgery	Direct Access	0	National University Health System (NUHS)
1111	36	Chinese	Female	11	5	Obstetrics and Gynecology	Routine	13	National University Health System (NUHS)
1112	47	Chinese	Female	8	3	Dental	Routine	0	National University Health System (NUHS)
1113	37	Others	Female	7	5	Obstetrics and Gynecology	Routine	24	SingHealth
1114	38	Indian	Male	9	4	Dermatology	Routine	85	National University Health System (NUHS)
1115	34	Others	Male	5	2	Emergency Medicine	STAT	0	National University Health System (NUHS)
1116	35	Others	Male	3	5	Otolaryngology	Routine	3	National University Health System (NUHS)
1117	35	Others	Male	4	0	Endocrinology	Early	127	National University Health System (NUHS)
1118	63	Others	Female	7	3	Hand Surgery	Fast Track	0	National University Health System (NUHS)
1119	10	Indian	Female	8	2	Paediatrics	Routine	0	National University Health System (NUHS)
1120	41	Indian	Male	7	3	Colorectal Surgery	Early	6	National University Health System (NUHS)
1121	43	Indian	Male	8	3	Emergency Medicine	STAT	0	National University Health System (NUHS)
1122	35	Indian	Female	12	0	Obstetrics and Gynecology	Routine	11	SingHealth
1123	38	Others	Male	11	6	Psychiatry	Routine	0	National University Health System (NUHS)
1123	38	Others	Male	11	6	Psychiatry	Routine	0	SingHealth
1123	38	Others	Male	11	6	Psychiatry	Routine	0	National Healthcare Group (NHG)
1124	33	Chinese	Female	11	1	Obstetrics and Gynecology	Early	20	National University Health System (NUHS)
1124	33	Chinese	Female	11	1	Obstetrics and Gynecology	Direct Access	14	National University Health System (NUHS)
1125	37	Chinese	Male	2	1	Emergency Medicine	STAT	0	National University Health System (NUHS)
1126	37	Indian	Male	3	2	Emergency Medicine	STAT	0	National University Health System (NUHS)
1127	36	Indian	Male	5	5	Emergency Medicine	STAT	0	National University Health System (NUHS)
1128	33	Chinese	Female	10	3	Orthopaedics	Routine	0	National University Health System (NUHS)
1129	45	Others	Male	12	5	Infectious Diseases	Early	367	National Healthcare Group (NHG)
1130	35	Others	Male	1	3	Emergency Medicine	STAT	0	National University Health System (NUHS)
1130	35	Others	Male	1	3	Emergency Medicine	STAT	0	National University Health System (NUHS)
1130	35	Others	Male	2	3	Emergency Medicine	STAT	0	National University Health System (NUHS)
1130	35	Others	Male	2	3	Emergency Medicine	STAT	0	National University Health System (NUHS)
1131	74	Chinese	Female	2	3	Breast Surgery	Early	4	National University Health System (NUHS)
1132	38	Others	Female	1	0	Dermatology	Early	9	National Healthcare Group (NHG)
1133	30	Chinese	Female	10	0	Obstetrics and Gynecology	Routine	13	SingHealth
1134	32	Indian	Male	2	6	Urology	Direct Access	7	National University Health System (NUHS)
1135	37	Others	Male	3	5	Colorectal Surgery	Direct Access	0	National University Health System (NUHS)
1136	33	Indian	Female	6	4	Emergency Medicine	STAT	0	National University Health System (NUHS)
1137	50	Others	Male	11	3	Urology	Routine	6	National University Health System (NUHS)
1138	35	Indian	Female	9	0	Obstetrics and Gynecology	Direct Access	0	National University Health System (NUHS)
1139	36	Others	Female	8	4	Obstetrics and Gynecology	Direct Access	11	SingHealth
1140	34	Chinese	Male	10	4	Emergency Medicine	STAT	0	National University Health System (NUHS)
1141	33	Indian	Male	12	3	Urology	Routine	0	National University Health System (NUHS)
1142	31	Indian	Male	1	0	Urology	Early	0	National University Health System (NUHS)
1143	35	Indian	Female	8	0	Emergency Medicine	STAT	0	National University Health System (NUHS)
1144	34	Others	Female	5	3	Orthopaedics	Routine	0	National University Health System (NUHS)
1145	31	Indian	Male	1	3	Colorectal Surgery	Early	4	SingHealth
1146	11	Indian	Male	5	1	General Medicine	STAT	0	National University Health System (NUHS)
1147	40	Indian	Male	2	0	Orthopaedics	Routine	2	National University Health System (NUHS)
1147	40	Indian	Male	7	0	Orthopaedics	Early	10	National University Health System (NUHS)
1148	35	Others	Male	7	0	Orthopaedics	Routine	7	SingHealth
1149	31	Indian	Male	2	2	Endocrinology	Routine	0	National University Health System (NUHS)
1149	31	Indian	Male	2	2	General Medicine	Routine	34	National University Health System (NUHS)
1150	40	Others	Female	5	4	Obstetrics and Gynecology	Direct Access	7	National University Health System (NUHS)
1151	36	Others	Male	5	5	Endocrine Surgery	Fast Track	0	National University Health System (NUHS)
1152	31	Others	Male	6	0	Cardiology	Open Access	14	National University Health System (NUHS)
1153	31	Others	Female	6	6	Obstetrics and Gynecology	Routine	6	National University Health System (NUHS)
1154	32	Indian	Male	12	2	Otolaryngology	Fast Track	7	National University Health System (NUHS)
1155	32	Chinese	Female	3	4	Obstetrics and Gynecology	Direct Access	0	SingHealth
1156	54	Others	Female	9	0	Haematology	Early	39	National University Health System (NUHS)
1157	44	Others	Female	3	4	Colorectal Surgery	Direct Access	4	National University Health System (NUHS)
1158	75	Indian	Male	10	3	Cardiology	Routine	5	National University Health System (NUHS)
1159	30	Indian	Male	5	0	Otolaryngology	Routine	8	National University Health System (NUHS)
1160	34	Indian	Male	12	5	Otolaryngology	Fast Track	0	National University Health System (NUHS)
1161	32	Others	Male	6	5	Emergency Medicine	STAT	0	National University Health System (NUHS)
1162	31	Indian	Male	1	0	Ophthalmology	Routine	0	National University Health System (NUHS)
1163	47	Others	Female	12	5	Obstetrics and Gynecology	Early	0	National University Health System (NUHS)
1163	47	Others	Female	12	5	Orthopaedics	Routine	0	National University Health System (NUHS)
1164	32	Others	Female	9	5	Obstetrics and Gynecology	Early	24	National University Health System (NUHS)
1165	30	Chinese	Female	7	5	Obstetrics and Gynecology	Direct Access	0	National University Health System (NUHS)
1166	8	Indian	Female	5	4	Otolaryngology	Routine	0	National University Health System (NUHS)
1167	31	Others	Female	8	4	Dermatology	Routine	0	National University Health System (NUHS)
1168	35	Others	Male	2	5	Cardiology	Routine	1	National University Health System (NUHS)
1169	35	Others	Male	10	5	Gastroenterology & Hepatology	Routine	0	National University Health System (NUHS)
1170	36	Others	Female	2	6	Upper Gastrointestinal Surgery	Routine	4	National University Health System (NUHS)
1171	41	Indian	Male	1	0	Emergency Medicine	STAT	0	National University Health System (NUHS)
1172	41	Others	Male	9	3	Dermatology	Early	0	National University Health System (NUHS)
1173	31	Others	Female	9	3	Obstetrics and Gynecology	Early	3	National University Health System (NUHS)
1174	87	Others	Male	3	0	Ophthalmology	Routine	5	National University Health System (NUHS)
1174	87	Others	Male	4	0	Psychiatry	Routine	18	National University Health System (NUHS)
1174	87	Others	Male	10	0	Cardiothoracic and Vascular Surgery	Routine	0	National University Health System (NUHS)
1175	39	Others	Female	9	3	Obstetrics and Gynecology	Routine	12	National University Health System (NUHS)
1176	37	Others	Male	9	2	Infectious Diseases	Routine	15	National Healthcare Group (NHG)
1177	48	Others	Male	4	0	Dental	Routine	0	National University Health System (NUHS)
1178	32	Indian	Female	7	3	Hepatobiliary Surgery	Routine	0	National University Health System (NUHS)
1179	31	Others	Female	5	5	Breast Surgery	Routine	0	National University Health System (NUHS)
1180	45	Indian	Male	9	4	Otolaryngology	Direct Access	2	National University Health System (NUHS)
1181	39	Indian	Male	1	5	Urology	Routine	21	National University Health System (NUHS)
1182	61	Chinese	Female	3	1	Nephrology	Routine	0	National University Health System (NUHS)
1183	32	Others	Male	5	0	Ophthalmology	Routine	40	SingHealth
1184	33	Chinese	Female	9	4	Dental	Direct Access	0	National University Health System (NUHS)
1185	38	Indian	Male	1	0	Otolaryngology	Fast Track	0	National University Health System (NUHS)
1186	40	Indian	Male	2	5	Emergency Medicine	STAT	0	National University Health System (NUHS)
1187	56	Indian	Male	5	5	Dermatology	Routine	0	National University Health System (NUHS)
1188	34	Indian	Female	6	1	Emergency Medicine	STAT	0	National University Health System (NUHS)
1189	49	Others	Male	10	6	Urology	Early	0	National University Health System (NUHS)
1190	34	Others	Female	9	4	Urology	Routine	42	National University Health System (NUHS)
1191	7	Indian	Male	9	5	Ophthalmology	Routine	67	National University Health System (NUHS)
1192	30	Indian	Female	7	5	Orthopaedics	Early	0	National University Health System (NUHS)
1193	29	Others	Female	4	3	Cardiology	Direct Access	6	National University Health System (NUHS)
1194	9	Indian	Male	10	5	Emergency Medicine	STAT	0	National University Health System (NUHS)
1195	52	Others	Male	1	4	Neurology	Early	0	National University Health System (NUHS)
1196	38	Others	Male	10	0	Emergency Medicine	STAT	0	National University Health System (NUHS)
1197	32	Chinese	Female	7	0	Urology	Direct Access	0	National University Health System (NUHS)
1198	32	Others	Female	9	3	Respiratory Medicine	Routine	0	National University Health System (NUHS)
1199	42	Indian	Female	4	4	Dermatology	Routine	0	National University Health System (NUHS)
1200	29	Indian	Male	12	3	Cardiothoracic and Vascular Surgery	Routine	0	National University Health System (NUHS)
1201	32	Others	Male	10	5	Orthopaedics	Routine	2	National University Health System (NUHS)
1202	56	Others	Male	9	2	General Medicine	Early	32	National University Health System (NUHS)
1203	30	Others	Female	10	4	Dermatology	Early	0	National University Health System (NUHS)
1204	34	Chinese	Male	4	0	Colorectal Surgery	Fast Track	0	National University Health System (NUHS)
1205	29	Indian	Male	3	5	Otolaryngology	Fast Track	3	National University Health System (NUHS)
1206	44	Indian	Male	1	4	Orthopaedics	Early	19	National University Health System (NUHS)
1207	43	Others	Female	12	4	Neurology	Early	0	National University Health System (NUHS)
1208	46	Indian	Male	5	2	Endocrine Surgery	Direct Access	12	National University Health System (NUHS)
1209	6	Indian	Male	5	2	Paediatric Medicine	Early	18	SingHealth
1210	35	Others	Female	1	4	Obstetrics and Gynecology	Direct Access	3	National University Health System (NUHS)
1211	5	Indian	Male	8	4	Child Development Unit (CDU)	Early	150	National University Health System (NUHS)
1212	77	Chinese	Female	11	3	Obstetrics and Gynecology	Routine	0	National University Health System (NUHS)
1213	62	Chinese	Female	1	4	Emergency Medicine	STAT	0	National University Health System (NUHS)
1213	62	Chinese	Female	4	4	Ophthalmology	Direct Access	4	National University Health System (NUHS)
1214	5	Chinese	Female	9	5	Dermatology	Routine	0	National University Health System (NUHS)
1215	30	Malay	Female	5	0	Obstetrics and Gynecology	Early	0	National University Health System (NUHS)
1216	35	Chinese	Female	2	3	Urology	Routine	0	National University Health System (NUHS)
1217	27	Chinese	Female	11	5	Dermatology	Early	61	National University Health System (NUHS)
1218	65	Chinese	Female	4	5	Orthopaedics	Early	23	National University Health System (NUHS)
1219	41	Chinese	Female	9	6	Obstetrics and Gynecology	Routine	15	National University Health System (NUHS)
1220	56	Chinese	Male	2	5	Gastroenterology & Hepatology	Direct Access	3	National University Health System (NUHS)
1221	4	Others	Female	1	4	Otolaryngology	Early	0	National University Health System (NUHS)
1222	26	Others	Female	10	0	Otolaryngology	Routine	0	National University Health System (NUHS)
1223	4	Others	Male	12	2	Child Development Unit (CDU)	Direct Access	0	National University Health System (NUHS)
1224	36	Others	Female	3	6	Orthopaedics	Routine	12	National University Health System (NUHS)
1225	6	Others	Male	6	0	Paediatrics Surgery	Routine	0	National University Health System (NUHS)
1226	70	Chinese	Male	5	5	Emergency Medicine	STAT	0	National University Health System (NUHS)
1227	32	Malay	Female	10	0	Obstetrics and Gynecology	Early	17	National University Health System (NUHS)
1228	66	Indian	Female	2	6	Ophthalmology	Early	15	National University Health System (NUHS)
1229	22	Chinese	Female	5	6	Emergency Medicine	STAT	0	National University Health System (NUHS)
1230	22	Chinese	Female	8	6	Emergency Medicine	STAT	0	National University Health System (NUHS)
1231	23	Chinese	Female	10	1	Psychiatry	Routine	139	National University Health System (NUHS)
1232	25	Others	Female	6	4	Obstetrics and Gynecology	Direct Access	8	SingHealth
1233	25	Others	Female	5	5	Obstetrics and Gynecology	Direct Access	8	National University Health System (NUHS)
1234	5	Chinese	Male	6	4	Child Development Unit (CDU)	Routine	0	National University Health System (NUHS)
1235	4	Others	Male	2	2	Child Development Unit (CDU)	Direct Access	3	National University Health System (NUHS)
1236	4	Others	Male	4	5	Paediatrics	Routine	0	National University Health System (NUHS)
1237	26	Others	Male	7	3	Gastroenterology & Hepatology	Early	0	National University Health System (NUHS)
1238	4	Others	Male	5	1	Paediatrics	STAT	0	National University Health System (NUHS)
1239	4	Others	Male	1	5	Paediatrics	Routine	0	National University Health System (NUHS)
1240	23	Chinese	Male	8	5	Colorectal Surgery	Early	7	National University Health System (NUHS)
1241	23	Chinese	Male	5	5	Urology	Routine	0	National University Health System (NUHS)
1242	26	Chinese	Male	11	6	Psychiatry	Direct Access	90	National Healthcare Group (NHG)
1243	26	Chinese	Female	3	3	Breast Surgery	Routine	0	National University Health System (NUHS)
1244	28	Indian	Female	11	5	Obstetrics and Gynecology	Early	2	National University Health System (NUHS)
1245	16	Others	Male	8	4	Paediatric Medicine	Routine	9	SingHealth
1246	12	Others	Female	8	4	Paediatric Medicine	Routine	20	SingHealth
1247	27	Others	Female	8	0	Obstetrics and Gynecology	Early	0	National University Health System (NUHS)
1248	4	Indian	Female	2	2	Orthopaedics	Routine	64	National University Health System (NUHS)
1249	4	Indian	Male	3	5	Child Development Unit (CDU)	Routine	0	National University Health System (NUHS)
1250	33	Malay	Female	11	0	Allergy Clinic	Routine	0	National University Health System (NUHS)
1251	4	Indian	Male	1	5	Ophthalmology	Routine	0	National University Health System (NUHS)
1251	4	Indian	Male	1	5	Otolaryngology	Routine	0	National University Health System (NUHS)
1251	4	Indian	Male	1	5	Paediatric Otolaryngology (ENT)	Routine	0	SingHealth
1252	37	Chinese	Female	11	2	Emergency Medicine	STAT	0	National University Health System (NUHS)
1253	3	Indian	Female	5	3	Paediatrics	Routine	0	National University Health System (NUHS)
1254	30	Chinese	Female	6	5	Emergency Medicine	STAT	0	National University Health System (NUHS)
1254	30	Chinese	Female	6	5	Emergency Medicine	STAT	0	National University Health System (NUHS)
1254	30	Chinese	Female	7	5	Emergency Medicine	STAT	0	National University Health System (NUHS)
1255	69	Chinese	Female	2	5	Otolaryngology	Early	3	National University Health System (NUHS)
1256	3	Chinese	Male	5	2	Ophthalmology	Early	0	National University Health System (NUHS)
1257	3	Others	Male	12	5	Child Development Unit (CDU)	Early	0	National University Health System (NUHS)
1258	73	Chinese	Female	4	4	Emergency Medicine	STAT	0	National University Health System (NUHS)
1259	32	Chinese	Female	2	0	Emergency Medicine	STAT	0	National University Health System (NUHS)
1260	27	Others	Female	7	3	Obstetrics and Gynecology	Direct Access	14	National University Health System (NUHS)
1261	4	Chinese	Male	2	6	Dental	Routine	0	National University Health System (NUHS)
1262	67	Chinese	Male	5	2	Nephrology	Routine	59	National University Health System (NUHS)
1263	72	Chinese	Female	9	1	Emergency Medicine	STAT	0	National University Health System (NUHS)
1263	72	Chinese	Female	10	1	Respiratory Medicine	Early	43	National University Health System (NUHS)
1264	23	Chinese	Female	6	3	Psychiatry	Routine	48	National University Health System (NUHS)
1265	3	Others	Female	12	5	Child Development Unit (CDU)	Routine	0	National University Health System (NUHS)
1266	13	Others	Female	9	1	Dermatology	Routine	0	National University Health System (NUHS)
1267	36	Others	Female	4	3	Obstetrics and Gynecology	Routine	32	SingHealth
1268	3	Indian	Female	1	4	Paediatrics	Early	19	National University Health System (NUHS)
1269	32	Indian	Female	5	5	Obstetrics and Gynecology	Direct Access	0	National University Health System (NUHS)
1270	59	Chinese	Male	2	5	Dermatology	Early	0	National University Health System (NUHS)
1271	27	Others	Female	10	1	Colorectal Surgery	Early	10	National University Health System (NUHS)
1272	17	Chinese	Male	8	4	Paediatrics	Routine	0	National University Health System (NUHS)
1272	17	Chinese	Male	8	4	Paediatrics	Routine	0	National University Health System (NUHS)
1272	17	Chinese	Male	8	4	Endocrinology	Routine	9	National University Health System (NUHS)
1273	25	Chinese	Female	6	5	Psychiatry	Routine	0	National University Health System (NUHS)
1274	24	Chinese	Female	3	3	Psychiatry	Routine	0	National University Health System (NUHS)
1275	3	Indian	Male	10	4	Child Development Unit (CDU)	Early	102	National University Health System (NUHS)
1276	21	Chinese	Male	2	5	Emergency Medicine	STAT	0	National University Health System (NUHS)
1277	34	Chinese	Female	11	6	Obstetrics and Gynecology	Direct Access	15	National University Health System (NUHS)
1277	34	Chinese	Female	12	6	Emergency Medicine	STAT	0	National University Health System (NUHS)
1278	3	Indian	Male	2	4	Paediatrics Surgery	Routine	0	National University Health System (NUHS)
1279	22	Others	Male	2	5	Emergency Medicine	STAT	0	National University Health System (NUHS)
1280	21	Others	Female	6	5	Otolaryngology	Direct Access	0	National University Health System (NUHS)
1281	35	Others	Female	3	5	Obstetrics and Gynecology	Routine	16	National University Health System (NUHS)
1282	30	Others	Female	4	3	Obstetrics and Gynecology	Routine	8	SingHealth
1283	6	Indian	Female	11	4	Child Development Unit (CDU)	Direct Access	0	National University Health System (NUHS)
1284	63	Others	Male	2	5	Dermatology	Direct Access	0	National University Health System (NUHS)
1285	33	Others	Female	11	6	Obstetrics and Gynecology	Routine	0	National University Health System (NUHS)
1286	6	Others	Male	10	5	Orthopaedics	Routine	90	National University Health System (NUHS)
1287	34	Others	Female	2	5	Otolaryngology	Routine	3	National University Health System (NUHS)
1288	12	Indian	Male	9	3	Paediatrics Surgery	Routine	0	National University Health System (NUHS)
1289	24	Others	Female	10	2	Obstetrics and Gynecology	Routine	42	SingHealth
1290	41	Indian	Male	7	1	Emergency Medicine	STAT	0	National University Health System (NUHS)
1291	36	Chinese	Male	4	4	Gastroenterology & Hepatology	Early	0	National University Health System (NUHS)
1292	9	Indian	Male	6	1	General Medicine	STAT	0	National University Health System (NUHS)
1293	34	Chinese	Female	7	1	Obstetrics and Gynecology	Direct Access	5	National University Health System (NUHS)
1294	33	Indian	Female	3	0	Orthopaedics	Routine	6	National University Health System (NUHS)
1295	6	Others	Female	11	6	Otolaryngology	Routine	48	National University Health System (NUHS)
1296	52	Indian	Male	8	4	Emergency Medicine	STAT	0	National University Health System (NUHS)
1297	32	Indian	Male	5	4	Emergency Medicine	STAT	0	National University Health System (NUHS)
1298	31	Others	Female	5	2	Emergency Medicine	STAT	0	National University Health System (NUHS)
1299	30	Others	Female	8	3	Obstetrics and Gynecology	Routine	10	SingHealth
1300	33	Indian	Male	3	5	General Surgery	Early	7	National University Health System (NUHS)
1301	46	Others	Female	3	5	Cardiology	Routine	0	National University Health System (NUHS)
1301	46	Others	Female	3	5	Haematology	Routine	35	National University Health System (NUHS)
1302	30	Indian	Male	7	3	Hand Surgery	Early	20	National University Health System (NUHS)
1303	84	Indian	Female	1	3	Emergency Medicine	STAT	0	National University Health System (NUHS)
1304	34	Others	Female	8	1	Cardiology	Routine	0	National University Health System (NUHS)
1305	8	Indian	Male	4	5	Otolaryngology	Fast Track	6	National University Health System (NUHS)
1306	41	Others	Male	11	3	Urology	Early	19	National University Health System (NUHS)
1307	31	Others	Female	9	2	Gastroenterology & Hepatology	Direct Access	26	National University Health System (NUHS)
1308	27	Others	Female	12	6	Orthopaedics	Routine	0	National University Health System (NUHS)
1309	8	Indian	Female	3	0	Ophthalmology	Early	0	National University Health System (NUHS)
1310	40	Others	Male	2	6	Urology	Routine	60	National University Health System (NUHS)
1311	45	Others	Male	6	2	Emergency Medicine	STAT	0	National Healthcare Group (NHG)
1312	31	Others	Female	7	6	Gastroenterology & Hepatology	Early	0	National University Health System (NUHS)
1312	31	Others	Female	7	6	Otolaryngology	Early	17	National University Health System (NUHS)
1313	47	Chinese	Female	1	5	Emergency Medicine	STAT	0	National University Health System (NUHS)
1314	38	Others	Male	10	4	General Surgery	Early	0	National University Health System (NUHS)
1315	44	Chinese	Female	9	4	Emergency Medicine	STAT	0	National University Health System (NUHS)
1316	30	Others	Female	10	3	Emergency Medicine	STAT	0	National University Health System (NUHS)
1317	31	Others	Male	1	4	Ophthalmology	Direct Access	26	National University Health System (NUHS)
1318	25	Chinese	Male	10	4	Neurology	Early	58	National University Health System (NUHS)
1319	33	Chinese	Female	10	3	General Surgery	Direct Access	3	National University Health System (NUHS)
1320	29	Malay	Female	3	5	Obstetrics and Gynecology	Early	13	National University Health System (NUHS)
1321	27	Chinese	Male	8	0	Rheumatology	Direct Access	0	National University Health System (NUHS)
1322	36	Others	Female	9	3	Emergency Medicine	STAT	0	National Healthcare Group (NHG)
1323	33	Others	Female	4	5	Obstetrics and Gynecology	Routine	0	National University Health System (NUHS)
1324	49	Chinese	Male	10	5	Emergency Medicine	STAT	0	National University Health System (NUHS)
1325	27	Others	Male	11	2	Emergency Medicine	STAT	0	National University Health System (NUHS)
1326	38	Others	Male	6	3	Orthopaedics	Routine	20	National University Health System (NUHS)
1327	31	Indian	Male	9	6	Urology	Early	5	National University Health System (NUHS)
1328	26	Others	Female	1	4	Dental	Routine	0	National University Health System (NUHS)
1329	6	Indian	Female	7	5	Child Development Unit (CDU)	Routine	16	National University Health System (NUHS)
1330	6	Others	Female	7	6	Paediatrics	Fast Track	9	National University Health System (NUHS)
1331	30	Others	Male	4	5	Emergency Medicine	STAT	0	National University Health System (NUHS)
1332	32	Others	Male	10	4	Neurology	Direct Access	0	National University Health System (NUHS)
1333	29	Indian	Female	10	3	Breast Surgery	Fast Track	0	National University Health System (NUHS)
1334	26	Indian	Male	5	5	Infectious Diseases	Direct Access	0	National Healthcare Group (NHG)
1335	30	Others	Female	8	4	Obstetrics and Gynecology	Routine	0	National University Health System (NUHS)
1336	35	Chinese	Female	1	3	Breast Surgery	Routine	27	National University Health System (NUHS)
1336	35	Chinese	Female	1	3	Dermatology	Routine	3	National Healthcare Group (NHG)
1337	34	Others	Male	9	0	Ophthalmology	Direct Access	2	National University Health System (NUHS)
1338	28	Chinese	Male	10	5	Otolaryngology	Early	0	National University Health System (NUHS)
1339	28	Indian	Female	7	4	Otolaryngology	Routine	0	National University Health System (NUHS)
1340	28	Others	Female	4	1	Obstetrics and Gynecology	Early	21	SingHealth
1341	33	Others	Female	8	4	Breast Surgery	Routine	18	National University Health System (NUHS)
1342	31	Indian	Male	8	0	Emergency Medicine	STAT	0	National University Health System (NUHS)
1343	5	Indian	Male	8	0	Ophthalmology	Early	0	National University Health System (NUHS)
1343	5	Indian	Male	8	0	Paediatrics	Routine	0	National University Health System (NUHS)
1343	5	Indian	Male	8	0	Paediatrics Surgery	Routine	0	National University Health System (NUHS)
1343	5	Indian	Male	8	0	Paediatrics	Routine	0	SingHealth
1344	62	Indian	Female	1	4	Ophthalmology	Early	0	National University Health System (NUHS)
1345	9	Others	Female	1	4	Dermatology	Early	0	National University Health System (NUHS)
1345	9	Others	Female	3	0	Psychiatry	Routine	176	National University Health System (NUHS)
1346	4	Indian	Male	8	0	Paediatrics	Early	19	National University Health System (NUHS)
1347	62	Others	Female	3	6	General Surgery	Routine	0	National University Health System (NUHS)
1348	31	Indian	Female	9	4	Obstetrics and Gynecology	Direct Access	9	National University Health System (NUHS)
1349	10	Chinese	Female	4	2	Paediatrics	STAT	0	National University Health System (NUHS)
1350	9	Indian	Female	11	4	Paediatrics	STAT	0	SingHealth
1351	29	Indian	Female	2	6	Obstetrics and Gynecology	Routine	24	National University Health System (NUHS)
1352	41	Chinese	Female	12	3	Gastroenterology & Hepatology	Routine	39	National University Health System (NUHS)
1353	39	Indian	Female	4	1	Obstetrics and Gynecology	Routine	8	SingHealth
1354	30	Indian	Female	7	3	Breast Surgery	Routine	35	National University Health System (NUHS)
1355	4	Others	Male	6	6	Paediatrics	Early	0	National University Health System (NUHS)
1355	4	Others	Male	7	6	Ophthalmology	Routine	0	National University Health System (NUHS)
1356	3	Others	Male	5	4	Paediatrics	Early	34	National University Health System (NUHS)
1357	3	Chinese	Male	7	3	Child Development Unit (CDU)	Early	62	National University Health System (NUHS)
1358	32	Chinese	Female	10	3	Obstetrics and Gynecology	Routine	0	National University Health System (NUHS)
1359	39	Chinese	Female	11	5	Urology	Early	29	National University Health System (NUHS)
1360	5	Chinese	Male	3	4	Ophthalmology	Routine	27	National University Health System (NUHS)
1361	28	Chinese	Female	6	3	Dermatology	Early	0	National University Health System (NUHS)
1361	28	Chinese	Female	7	3	Dermatology	Early	12	National Healthcare Group (NHG)
1362	27	Indian	Female	9	4	Obstetrics and Gynecology	Routine	13	National University Health System (NUHS)
1363	44	Others	Female	8	3	Obstetrics and Gynecology	Direct Access	3	National University Health System (NUHS)
1364	41	Chinese	Male	9	3	Haematology	Routine	50	National University Health System (NUHS)
1365	38	Chinese	Female	5	5	Breast Surgery	Direct Access	35	National University Health System (NUHS)
1366	34	Others	Female	5	2	Obstetrics and Gynecology	Direct Access	0	National University Health System (NUHS)
1367	29	Others	Female	10	3	Obstetrics and Gynecology	Routine	42	National University Health System (NUHS)
1368	42	Indian	Male	1	5	Gastroenterology & Hepatology	Routine	57	National University Health System (NUHS)
1368	42	Indian	Male	6	5	Ophthalmology	Direct Access	0	National University Health System (NUHS)
1369	40	Chinese	Male	12	3	Gastroenterology & Hepatology	Routine	39	National University Health System (NUHS)
1370	30	Others	Female	9	4	Hand Surgery	Early	4	National University Health System (NUHS)
1371	26	Chinese	Male	12	6	Gastroenterology & Hepatology	Early	73	National University Health System (NUHS)
1372	33	Others	Male	11	3	Dermatology	Early	0	National University Health System (NUHS)
1373	46	Others	Female	3	6	Gastroenterology & Hepatology	Early	35	National University Health System (NUHS)
1374	34	Others	Female	6	1	Dermatology	Routine	30	National Healthcare Group (NHG)
1375	25	Chinese	Male	2	6	Otolaryngology	Early	21	National University Health System (NUHS)
1376	34	Chinese	Male	2	3	Dental	Direct Access	1	National University Health System (NUHS)
1377	26	Chinese	Female	9	4	Otolaryngology	Fast Track	0	National University Health System (NUHS)
1378	29	Others	Male	10	4	General Surgery	Routine	0	National University Health System (NUHS)
1379	34	Others	Male	5	6	Orthopaedics	Direct Access	0	National University Health System (NUHS)
1380	7	Indian	Male	7	3	Ophthalmology	Routine	38	National University Health System (NUHS)
1381	35	Others	Male	10	6	Emergency Medicine	STAT	0	National University Health System (NUHS)
1382	40	Others	Male	1	5	Emergency Medicine	STAT	0	National University Health System (NUHS)
1383	28	Indian	Male	11	4	TB Clinic	Direct Access	7	National Healthcare Group (NHG)
1384	39	Malay	Female	8	5	Obstetrics and Gynecology	Routine	9	National University Health System (NUHS)
1385	36	Others	Female	9	5	Emergency Medicine	STAT	0	National University Health System (NUHS)
1386	32	Malay	Female	12	3	Otolaryngology	Early	6	National University Health System (NUHS)
1387	22	Others	Male	9	2	Emergency Medicine	STAT	0	National University Health System (NUHS)
1388	29	Indian	Male	1	4	Emergency Medicine	STAT	0	National University Health System (NUHS)
1389	26	Chinese	Male	4	5	Emergency Medicine	STAT	0	National University Health System (NUHS)
1390	30	Indian	Male	11	5	Emergency Medicine	STAT	0	National University Health System (NUHS)
1391	33	Chinese	Female	10	5	Emergency Medicine	STAT	0	National University Health System (NUHS)
1392	36	Others	Female	8	5	Ophthalmology	Early	9	National University Health System (NUHS)
1393	32	Others	Female	4	4	Emergency Medicine	Routine	0	National University Health System (NUHS)
1394	23	Indian	Male	12	2	Emergency Medicine	STAT	0	National University Health System (NUHS)
1395	23	Indian	Male	10	0	Hand Surgery	Fast Track	0	National University Health System (NUHS)
1396	35	Indian	Male	3	5	Hand Surgery	Fast Track	31	National University Health System (NUHS)
1397	26	Others	Male	7	5	Urology	Routine	0	National University Health System (NUHS)
1398	49	Chinese	Male	2	4	Cardiology	Open Access	1	SingHealth
1399	44	Chinese	Male	6	4	Orthopaedics	Early	0	National University Health System (NUHS)
1400	28	Others	Male	11	4	Hand Surgery	Routine	5	National University Health System (NUHS)
1401	23	Indian	Male	12	1	Emergency Medicine	STAT	0	National University Health System (NUHS)
1402	29	Others	Female	2	5	Emergency Medicine	STAT	0	National University Health System (NUHS)
1403	23	Chinese	Male	1	2	Ophthalmology	Routine	6	SingHealth
1404	37	Others	Female	11	3	Otolaryngology	Fast Track	0	National University Health System (NUHS)
1405	42	Chinese	Female	8	1	Respiratory Medicine	Routine	65	National University Health System (NUHS)
1406	24	Chinese	Female	5	4	Cardiology	Routine	0	SingHealth
1406	24	Chinese	Female	5	4	Cardiology	Routine	0	National University Health System (NUHS)
1407	32	Indian	Male	8	4	Emergency Medicine	STAT	0	National University Health System (NUHS)
1408	32	Indian	Male	12	2	Urology	Direct Access	0	National University Health System (NUHS)
1409	21	Chinese	Female	4	4	Otolaryngology	Routine	0	National University Health System (NUHS)
1410	22	Chinese	Male	9	6	General Medicine	Direct Access	0	National University Health System (NUHS)
1411	26	Others	Female	10	2	Obstetrics and Gynecology	Routine	14	SingHealth
1412	65	Chinese	Male	4	3	Otolaryngology	Early	0	National University Health System (NUHS)
1413	3	Indian	Male	4	5	Paediatrics	Early	0	National University Health System (NUHS)
1414	3	Indian	Male	8	0	Child Development Unit (CDU)	Early	43	National University Health System (NUHS)
1415	3	Chinese	Male	4	5	Child Development Unit (CDU)	Early	0	National University Health System (NUHS)
1416	3	Chinese	Male	6	2	Child Development Unit (CDU)	Early	0	National University Health System (NUHS)
1417	28	Indian	Male	2	4	Dermatology	Early	0	National University Health System (NUHS)
1418	4	Others	Female	12	6	Ophthalmology	Early	0	National University Health System (NUHS)
1419	22	Others	Female	9	6	Dermatology	Routine	0	National University Health System (NUHS)
1419	22	Others	Female	10	6	Obstetrics and Gynecology	Direct Access	0	National University Health System (NUHS)
1420	3	Chinese	Male	11	0	Paediatrics	Early	0	National University Health System (NUHS)
1420	3	Chinese	Male	11	0	Child Development Unit (CDU)	Routine	0	National University Health System (NUHS)
1421	45	Others	Female	3	5	Obstetrics and Gynecology	Routine	4	National University Health System (NUHS)
1422	25	Indian	Male	2	6	Otolaryngology	Direct Access	0	National University Health System (NUHS)
1423	25	Chinese	Female	3	3	Dermatology	Routine	1	National Healthcare Group (NHG)
1424	78	Chinese	Male	9	1	Emergency Medicine	STAT	0	National University Health System (NUHS)
1425	60	Chinese	Female	1	2	Cardiology	Direct Access	68	National University Health System (NUHS)
1426	27	Others	Female	2	1	Emergency Medicine	STAT	0	SingHealth
1426	27	Others	Female	10	1	Obstetrics and Gynecology	Early	10	SingHealth
1427	81	Chinese	Female	11	0	Emergency Medicine	STAT	0	National University Health System (NUHS)
1428	27	Indian	Female	1	5	Obstetrics and Gynecology	Fast Track	0	National University Health System (NUHS)
1429	2	Others	Male	4	1	Child Development Unit (CDU)	Early	24	SingHealth
1429	2	Others	Male	4	1	Paediatric Medicine	Early	21	SingHealth
1430	2	Indian	Female	1	0	Paediatrics	Routine	35	National University Health System (NUHS)
1431	44	Others	Female	8	4	Obstetrics and Gynecology	Early	7	National University Health System (NUHS)
1432	38	Indian	Male	9	4	Emergency Medicine	STAT	0	National University Health System (NUHS)
1433	37	Indian	Male	2	4	Orthopaedics	Routine	5	National University Health System (NUHS)
1434	45	Others	Male	9	1	Colorectal Surgery	Routine	3	National University Health System (NUHS)
1435	40	Indian	Male	2	4	Orthopaedics	Early	0	National University Health System (NUHS)
1436	38	Others	Female	7	2	Obstetrics and Gynecology	Early	0	National University Health System (NUHS)
1437	58	Indian	Male	11	5	Gastroenterology & Hepatology	Early	0	National University Health System (NUHS)
1438	60	Indian	Male	5	4	General Surgery	Routine	36	National University Health System (NUHS)
1439	56	Others	Female	12	5	Emergency Medicine	STAT	0	National University Health System (NUHS)
1440	45	Indian	Female	8	5	Breast Surgery	Fast Track	8	National University Health System (NUHS)
1441	53	Others	Male	6	4	Otolaryngology	Early	6	National University Health System (NUHS)
1442	45	Others	Male	3	4	Orthopaedics	Routine	0	National University Health System (NUHS)
1442	45	Others	Male	3	4	Orthopaedics	Routine	0	National University Health System (NUHS)
1443	42	Others	Male	5	3	Nephrology	Early	0	National University Health System (NUHS)
1444	41	Indian	Male	10	4	Emergency Medicine	STAT	0	National University Health System (NUHS)
1445	48	Others	Female	7	5	Orthopaedics	Routine	82	National University Health System (NUHS)
1446	80	Chinese	Female	4	1	Emergency Medicine	STAT	0	National University Health System (NUHS)
1447	44	Others	Female	1	5	Rheumatology	Early	0	National University Health System (NUHS)
1448	48	Others	Male	6	5	General Medicine	Routine	55	National University Health System (NUHS)
1449	42	Others	Male	2	3	Dermatology	Routine	54	National Healthcare Group (NHG)
1450	44	Others	Female	2	5	Obstetrics and Gynecology	Routine	19	National University Health System (NUHS)
1451	49	Indian	Male	10	5	Emergency Medicine	STAT	0	National University Health System (NUHS)
1452	47	Others	Female	7	2	Neurology	Routine	81	National University Health System (NUHS)
1453	43	Others	Female	9	0	Obstetrics and Gynecology	Routine	22	National University Health System (NUHS)
1454	51	Others	Female	12	5	Otolaryngology	Direct Access	10	National University Health System (NUHS)
1455	37	Indian	Male	11	5	Colorectal Surgery	Routine	0	National University Health System (NUHS)
1455	37	Indian	Male	11	5	Otolaryngology	Routine	0	National University Health System (NUHS)
1456	39	Chinese	Female	4	5	Obstetrics and Gynecology	Early	4	SingHealth
1457	34	Indian	Male	5	5	Endocrinology	Early	0	National University Health System (NUHS)
1457	34	Indian	Male	8	5	Community Eye Clinic	Routine	0	National University Health System (NUHS)
1457	34	Indian	Male	8	5	Ophthalmology	Routine	9	National University Health System (NUHS)
1458	49	Others	Female	10	2	Ophthalmology	Early	2	National University Health System (NUHS)
1459	52	Chinese	Female	5	5	Emergency Medicine	STAT	0	National University Health System (NUHS)
1459	52	Chinese	Female	5	5	Hand Surgery	Early	0	National University Health System (NUHS)
1460	42	Others	Female	2	4	Dental	Routine	68	National University Health System (NUHS)
1461	52	Others	Male	1	2	Emergency Medicine	STAT	0	National University Health System (NUHS)
1462	36	Indian	Male	3	2	Urology	Routine	0	National University Health System (NUHS)
1463	37	Others	Female	3	2	Emergency Medicine	STAT	0	National University Health System (NUHS)
1464	37	Indian	Female	2	4	Obstetrics and Gynecology	Early	16	National University Health System (NUHS)
1465	43	Others	Male	12	4	Otolaryngology	Routine	26	National University Health System (NUHS)
1466	61	Chinese	Female	3	4	Obstetrics and Gynecology	Direct Access	8	National University Health System (NUHS)
1467	37	Others	Female	11	3	Dermatology	Routine	0	National University Health System (NUHS)
1468	37	Others	Female	8	0	Obstetrics and Gynecology	Direct Access	10	National University Health System (NUHS)
1469	44	Others	Male	4	6	Psychiatry	Routine	0	National University Health System (NUHS)
1470	40	Indian	Male	3	6	Neurology	Early	0	National University Health System (NUHS)
1471	42	Others	Female	1	0	Otolaryngology	Routine	21	National University Health System (NUHS)
1472	46	Others	Female	9	0	General Surgery	Routine	0	National University Health System (NUHS)
1473	42	Indian	Male	3	2	Gastroenterology & Hepatology	Early	4	National University Health System (NUHS)
1474	39	Others	Male	6	3	Psychiatry	Routine	121	National Healthcare Group (NHG)
1475	20	Others	Male	12	1	Orthopaedics	Early	12	National University Health System (NUHS)
1476	52	Chinese	Male	9	5	Ophthalmology	Routine	2	National University Health System (NUHS)
1477	48	Others	Female	8	4	Colorectal Surgery	Routine	13	National University Health System (NUHS)
1478	38	Indian	Male	1	5	Respiratory Medicine	Early	64	National University Health System (NUHS)
1479	37	Indian	Male	6	0	Neurology	Routine	0	National University Health System (NUHS)
1480	40	Others	Female	7	0	Colorectal Surgery	Routine	9	National University Health System (NUHS)
1481	44	Indian	Female	8	4	Emergency Medicine	STAT	0	National University Health System (NUHS)
1482	42	Indian	Female	3	3	Emergency Medicine	STAT	0	National University Health System (NUHS)
1483	36	Others	Female	1	5	Obstetrics and Gynecology	Direct Access	0	National University Health System (NUHS)
1484	36	Chinese	Female	6	4	Emergency Medicine	STAT	0	National University Health System (NUHS)
1485	48	Chinese	Male	11	4	Dermatology	Early	0	National University Health System (NUHS)
1486	38	Indian	Male	8	2	Ophthalmology	Direct Access	2	National University Health System (NUHS)
1487	48	Chinese	Female	4	5	Breast Surgery	Direct Access	11	National University Health System (NUHS)
1488	36	Indian	Male	11	4	Otolaryngology	Early	13	National University Health System (NUHS)
1489	58	Others	Male	12	5	General Surgery	Routine	0	National University Health System (NUHS)
1490	64	Indian	Female	6	4	Orthopaedics	Routine	41	SingHealth
1491	44	Others	Female	7	3	Ophthalmology	Early	32	National University Health System (NUHS)
1491	44	Others	Female	8	0	Hand Surgery	Early	7	National University Health System (NUHS)
1492	40	Indian	Male	10	5	General Surgery	Routine	9	National University Health System (NUHS)
1493	47	Indian	Male	3	2	Ophthalmology	Early	4	National University Health System (NUHS)
1494	48	Chinese	Female	10	5	Emergency Medicine	STAT	0	National University Health System (NUHS)
1495	38	Others	Male	4	0	Weight Management	Routine	0	National University Health System (NUHS)
1496	59	Chinese	Female	6	3	Gastroenterology & Hepatology	Routine	57	National University Health System (NUHS)
1497	61	Chinese	Male	8	3	Gastroenterology & Hepatology	Early	21	National University Health System (NUHS)
1498	38	Indian	Female	11	4	Dermatology	Direct Access	0	National University Health System (NUHS)
1499	41	Chinese	Female	9	4	Otolaryngology	Routine	0	National University Health System (NUHS)
1500	32	Others	Female	6	4	Breast Surgery	Early	8	National University Health System (NUHS)
1501	55	Indian	Male	8	5	Gastroenterology & Hepatology	Routine	0	National University Health System (NUHS)
1502	41	Malay	Male	8	2	Gastroenterology & Hepatology	Routine	4	SingHealth
1503	35	Indian	Female	8	1	Breast Surgery	Fast Track	0	National University Health System (NUHS)
1504	38	Others	Female	1	5	Emergency Medicine	STAT	0	National University Health System (NUHS)
1505	38	Others	Male	3	3	Emergency Medicine	STAT	0	National University Health System (NUHS)
1506	33	Indian	Male	9	0	Otolaryngology	Routine	3	National University Health System (NUHS)
1507	38	Others	Male	1	3	Orthopaedics	Routine	7	National University Health System (NUHS)
1507	38	Others	Male	4	3	Gastroenterology & Hepatology	Early	32	National University Health System (NUHS)
1508	11	Indian	Male	1	0	Paediatric Ophthalmology (Eye)	Routine	10	SingHealth
1509	33	Others	Male	9	2	Emergency Medicine	STAT	0	National University Health System (NUHS)
1510	38	Chinese	Male	7	6	Nephrology	Early	0	National University Health System (NUHS)
1510	38	Chinese	Male	11	6	Nephrology	Direct Access	0	National University Health System (NUHS)
1511	35	Others	Female	10	4	Obstetrics and Gynecology	Direct Access	3	National University Health System (NUHS)
1512	45	Others	Female	10	6	Obstetrics and Gynecology	Direct Access	0	National University Health System (NUHS)
1513	40	Chinese	Female	1	5	Otolaryngology	Early	18	National Healthcare Group (NHG)
1514	43	Indian	Male	3	2	Cardiology	Routine	98	National University Health System (NUHS)
1515	68	Others	Female	7	6	Gastroenterology & Hepatology	Routine	0	National University Health System (NUHS)
1516	51	Chinese	Female	8	3	Breast Surgery	Routine	5	National University Health System (NUHS)
1517	55	Indian	Female	3	1	Dental	Routine	35	National University Health System (NUHS)
1517	55	Indian	Female	6	0	Gastroenterology & Hepatology	Routine	0	National University Health System (NUHS)
1517	55	Indian	Female	6	0	Orthopaedics	Early	0	National University Health System (NUHS)
1517	55	Indian	Female	6	0	Dermatology	Routine	0	National University Health System (NUHS)
1517	55	Indian	Female	6	0	General Medicine	Early	0	National University Health System (NUHS)
1517	55	Indian	Female	9	6	Gastroenterology & Hepatology	Early	0	National University Health System (NUHS)
1518	43	Chinese	Female	1	3	Neurology	Early	101	National University Health System (NUHS)
1519	52	Others	Male	3	3	Ophthalmology	Direct Access	0	National University Health System (NUHS)
1520	80	Chinese	Female	4	5	Nephrology	Routine	56	National University Health System (NUHS)
1520	80	Chinese	Female	12	5	Nephrology	Routine	114	National University Health System (NUHS)
1521	35	Indian	Female	7	3	General Surgery	Routine	31	National University Health System (NUHS)
1522	51	Others	Female	9	3	Emergency Medicine	STAT	0	National University Health System (NUHS)
1523	51	Chinese	Male	12	0	Urology	Direct Access	0	National University Health System (NUHS)
1524	51	Indian	Male	3	2	General Surgery	Fast Track	5	National University Health System (NUHS)
1525	46	Indian	Male	7	4	Ophthalmology	Early	0	National University Health System (NUHS)
1526	67	Chinese	Female	1	4	Obstetrics and Gynecology	Direct Access	13	SingHealth
1527	51	Others	Female	5	0	Emergency Medicine	STAT	0	National University Health System (NUHS)
1528	44	Others	Male	7	3	Orthopaedics	Early	20	National University Health System (NUHS)
1529	44	Others	Male	2	0	Urology	Early	0	National University Health System (NUHS)
1530	44	Others	Male	10	3	Emergency Medicine	STAT	0	National University Health System (NUHS)
1531	48	Others	Male	5	0	General Surgery	Direct Access	5	National University Health System (NUHS)
1532	50	Indian	Male	8	4	Orthopaedics	Routine	32	National University Health System (NUHS)
1533	40	Others	Female	1	2	Cardiology	Routine	4	National University Health System (NUHS)
1534	70	Others	Female	2	0	Dermatology	Routine	154	National University Health System (NUHS)
1534	70	Others	Female	3	0	Upper Gastrointestinal Surgery	Early	12	National University Health System (NUHS)
1534	70	Others	Female	3	0	Ophthalmology	Early	3	National University Health System (NUHS)
1535	48	Chinese	Female	5	3	Orthopaedics	Routine	5	National University Health System (NUHS)
1536	43	Others	Female	6	5	Gastroenterology & Hepatology	Routine	6	National University Health System (NUHS)
1537	43	Others	Male	12	0	Gastroenterology & Hepatology	Early	0	National University Health System (NUHS)
1538	46	Indian	Male	10	5	Respiratory Medicine	Routine	88	National University Health System (NUHS)
1539	88	Indian	Female	12	0	Emergency Medicine	STAT	0	National University Health System (NUHS)
1540	51	Others	Female	5	4	Emergency Medicine	STAT	0	National University Health System (NUHS)
1540	51	Others	Female	7	4	Gastroenterology & Hepatology	Routine	0	National University Health System (NUHS)
1541	53	Others	Female	11	6	General Medicine	Direct Access	98	National University Health System (NUHS)
1542	46	Others	Female	10	3	Obstetrics and Gynecology	Routine	13	National University Health System (NUHS)
1543	44	Indian	Male	1	2	Ophthalmology	Early	0	National University Health System (NUHS)
1544	45	Others	Male	7	2	Hepatobiliary Surgery	Early	0	National University Health System (NUHS)
1544	45	Others	Male	7	2	Urology	Routine	17	National University Health System (NUHS)
1545	51	Others	Male	11	0	Urology	Early	15	National University Health System (NUHS)
1546	52	Indian	Male	11	0	Colorectal Surgery	Direct Access	7	National University Health System (NUHS)
1547	47	Others	Female	3	3	Ophthalmology	Routine	0	National University Health System (NUHS)
1548	45	Others	Female	4	0	General Surgery	Routine	21	National University Health System (NUHS)
1549	46	Others	Female	10	4	Endocrinology	Early	201	National University Health System (NUHS)
1549	46	Others	Female	10	4	Obstetrics and Gynecology	Early	1	National University Health System (NUHS)
1550	56	Others	Female	3	4	Dermatology	Routine	0	National University Health System (NUHS)
1550	56	Others	Female	6	4	Breast Surgery	Direct Access	40	National University Health System (NUHS)
1551	43	Others	Female	1	6	Orthopaedics	Routine	6	National University Health System (NUHS)
1552	39	Indian	Male	7	4	Neurology	Routine	68	National University Health System (NUHS)
1553	41	Indian	Male	9	2	Orthopaedics	Early	14	National University Health System (NUHS)
1554	54	Others	Male	2	5	Community Eye Clinic	Routine	0	National University Health System (NUHS)
1555	51	Others	Female	10	2	Cardiology	Routine	136	National Healthcare Group (NHG)
1556	48	Others	Male	3	3	Urology	Early	2	National University Health System (NUHS)
1557	44	Indian	Male	10	4	Neurology	Early	28	National University Health System (NUHS)
1558	38	Indian	Female	8	4	Colorectal Surgery	Routine	0	National University Health System (NUHS)
1559	27	Others	Male	2	1	Urology	Early	3	National University Health System (NUHS)
1560	39	Others	Female	6	3	Rheumatology	Routine	0	National University Health System (NUHS)
1561	29	Others	Female	12	4	Obstetrics and Gynecology	Early	8	SingHealth
1562	45	Others	Female	12	5	Hand Surgery	Early	6	National University Health System (NUHS)
1563	44	Others	Male	4	1	Neurology	Direct Access	4	National University Health System (NUHS)
1564	40	Indian	Male	4	0	Emergency Medicine	STAT	0	National University Health System (NUHS)
1565	41	Indian	Male	6	5	Gastroenterology & Hepatology	Routine	0	National University Health System (NUHS)
1565	41	Indian	Male	12	5	Gastroenterology & Hepatology	Routine	79	National University Health System (NUHS)
1566	47	Others	Male	4	0	Ophthalmology	Early	15	National University Health System (NUHS)
1567	40	Others	Female	6	0	Obstetrics and Gynecology	Early	0	National University Health System (NUHS)
1568	42	Others	Male	8	5	Emergency Medicine	STAT	0	National University Health System (NUHS)
1568	42	Others	Male	8	5	Cardiology	Routine	28	National University Health System (NUHS)
1568	42	Others	Male	8	5	Otolaryngology	Routine	0	National University Health System (NUHS)
1569	48	Others	Female	7	4	Ophthalmology	Direct Access	5	National University Health System (NUHS)
1570	60	Chinese	Male	12	5	Orthopaedics	Early	9	National University Health System (NUHS)
1571	41	Indian	Male	12	5	Ophthalmology	Routine	7	National University Health System (NUHS)
1572	42	Others	Female	9	6	Emergency Medicine	STAT	0	National University Health System (NUHS)
1573	40	Others	Female	2	2	Emergency Medicine	STAT	0	National University Health System (NUHS)
1574	45	Others	Female	10	0	Ophthalmology	Routine	21	National University Health System (NUHS)
1575	42	Others	Male	2	3	Hand Surgery	Routine	0	National University Health System (NUHS)
1576	40	Indian	Male	5	4	Otolaryngology	Early	18	National University Health System (NUHS)
1576	40	Indian	Male	12	4	Orthopaedics	Early	35	National University Health System (NUHS)
1577	48	Others	Female	5	1	Obstetrics and Gynecology	Routine	25	SingHealth
1578	54	Indian	Male	11	3	Ophthalmology	Early	3	National University Health System (NUHS)
1579	45	Others	Male	11	3	Cardiology	Direct Access	14	National University Health System (NUHS)
1580	50	Others	Female	3	2	Otolaryngology	Early	12	National University Health System (NUHS)
1581	43	Others	Female	9	0	Orthopaedics	Early	2	National University Health System (NUHS)
1582	41	Others	Female	9	4	Orthopaedics	Direct Access	6	National University Health System (NUHS)
1583	69	Others	Male	8	6	Urology	Early	16	National University Health System (NUHS)
1584	46	Chinese	Female	9	3	Colorectal Surgery	Early	4	National University Health System (NUHS)
1585	61	Chinese	Female	3	0	Upper Gastrointestinal Surgery	Routine	63	National University Health System (NUHS)
1586	39	Others	Female	7	0	Otolaryngology	Early	17	National University Health System (NUHS)
1587	45	Others	Female	10	0	Hand Surgery	Fast Track	0	National University Health System (NUHS)
1588	39	Indian	Female	4	0	Dermatology	Routine	0	National University Health System (NUHS)
1589	44	Indian	Male	7	4	Ophthalmology	Direct Access	0	National University Health System (NUHS)
1590	43	Others	Female	2	0	Obstetrics and Gynecology	Routine	0	National University Health System (NUHS)
1591	42	Others	Female	12	0	Breast Surgery	Routine	13	SingHealth
1592	39	Others	Female	6	6	Obstetrics and Gynecology	Routine	34	National University Health System (NUHS)
1593	17	Others	Female	8	6	Paediatrics	Early	0	National University Health System (NUHS)
1593	17	Others	Female	8	6	Psychiatry	Early	0	SingHealth
1593	17	Others	Female	8	6	Paediatric Medicine	Routine	0	SingHealth
1593	17	Others	Female	8	6	Child Guidance Clinic	Routine	170	SingHealth
1594	47	Others	Male	11	2	Gastroenterology & Hepatology	Early	0	National University Health System (NUHS)
1595	41	Indian	Female	1	4	Ophthalmology	Early	9	National University Health System (NUHS)
1595	41	Indian	Female	2	4	Cardiology	Routine	0	National University Health System (NUHS)
1596	53	Indian	Male	1	1	Otolaryngology	Early	0	National University Health System (NUHS)
1597	39	Others	Female	3	0	Respiratory Medicine	Routine	0	National University Health System (NUHS)
1598	62	Others	Male	2	6	Orthopaedics	Early	6	National University Health System (NUHS)
1599	38	Indian	Male	1	5	Otolaryngology	Routine	31	National University Health System (NUHS)
1600	42	Others	Female	8	6	Obstetrics and Gynecology	Routine	18	SingHealth
1601	40	Others	Female	3	5	General Medicine	Early	0	National University Health System (NUHS)
1601	40	Others	Female	3	5	Nephrology	Early	48	National University Health System (NUHS)
1601	40	Others	Female	3	5	Respiratory Medicine	Fast Track	0	National University Health System (NUHS)
1601	40	Others	Female	4	5	Emergency Medicine	STAT	0	National University Health System (NUHS)
1602	45	Others	Male	1	2	Dermatology	Routine	0	National University Health System (NUHS)
1603	40	Others	Male	11	5	Emergency Medicine	STAT	0	National University Health System (NUHS)
1604	50	Others	Male	8	5	Gastroenterology & Hepatology	Routine	70	National University Health System (NUHS)
1605	51	Chinese	Female	9	4	Ophthalmology	Early	0	National University Health System (NUHS)
1606	49	Others	Male	11	4	Hand Surgery	Fast Track	0	National University Health System (NUHS)
1607	44	Others	Female	3	0	Ophthalmology	Routine	4	National University Health System (NUHS)
1608	42	Others	Female	6	4	Colorectal Surgery	Routine	96	National University Health System (NUHS)
1609	37	Others	Male	11	2	Cardiology	Routine	1	National University Health System (NUHS)
1610	45	Chinese	Female	9	4	Gastroenterology & Hepatology	Direct Access	0	National University Health System (NUHS)
1611	83	Indian	Male	9	6	Ophthalmology	Routine	4	National University Health System (NUHS)
1612	42	Chinese	Male	1	3	Psychiatry	Routine	69	National University Health System (NUHS)
1613	45	Others	Male	5	2	Ophthalmology	Direct Access	4	National University Health System (NUHS)
1614	40	Others	Male	11	2	Emergency Medicine	STAT	0	National University Health System (NUHS)
1615	29	Others	Male	1	6	Urology	Direct Access	24	National University Health System (NUHS)
1616	46	Others	Female	7	6	Obstetrics and Gynecology	Fast Track	0	National University Health System (NUHS)
1617	39	Indian	Male	11	3	Ophthalmology	Routine	0	National University Health System (NUHS)
1618	40	Others	Male	8	3	Otolaryngology	Routine	19	National University Health System (NUHS)
1619	46	Others	Male	7	4	Colorectal Surgery	Routine	0	National University Health System (NUHS)
1619	46	Others	Male	7	4	Dental	Direct Access	0	National University Health System (NUHS)
1620	41	Others	Male	10	5	Emergency Medicine	STAT	0	National University Health System (NUHS)
1621	40	Others	Male	7	3	Emergency Medicine	STAT	0	National University Health System (NUHS)
1622	39	Others	Male	12	4	Emergency Medicine	STAT	0	National University Health System (NUHS)
1623	51	Others	Female	6	5	Emergency Medicine	STAT	0	National University Health System (NUHS)
1624	35	Indian	Male	3	2	Haematology	Routine	0	National University Health System (NUHS)
1624	35	Indian	Male	3	2	Urology	Routine	0	National University Health System (NUHS)
1625	52	Chinese	Male	9	5	Emergency Medicine	STAT	0	National University Health System (NUHS)
1626	41	Others	Female	11	4	Obstetrics and Gynecology	Early	38	National University Health System (NUHS)
1627	39	Others	Male	10	1	Ophthalmology	Early	8	SingHealth
1628	37	Others	Male	1	3	Orthopaedics	Early	0	National University Health System (NUHS)
1628	37	Others	Male	1	3	Orthopaedics	Early	15	National University Health System (NUHS)
1629	38	Indian	Male	12	5	Hand Surgery	Early	0	National University Health System (NUHS)
1630	39	Others	Female	12	2	Otolaryngology	Early	13	National University Health System (NUHS)
1631	42	Others	Male	4	5	Urology	Routine	24	National University Health System (NUHS)
1632	40	Others	Female	6	2	Emergency Medicine	STAT	0	National University Health System (NUHS)
1633	45	Others	Female	3	4	Obstetrics and Gynecology	Direct Access	5	National University Health System (NUHS)
1634	38	Others	Female	9	2	Obstetrics and Gynecology	Direct Access	9	National University Health System (NUHS)
1635	32	Indian	Male	4	1	Emergency Medicine	STAT	0	National University Health System (NUHS)
1636	45	Indian	Male	9	1	Orthopaedics	Routine	9	National University Health System (NUHS)
1637	35	Chinese	Male	7	4	Orthopaedics	Routine	17	National University Health System (NUHS)
1638	39	Indian	Male	10	0	Cardiology	Direct Access	0	National University Health System (NUHS)
1639	43	Chinese	Female	2	5	Obstetrics and Gynecology	Routine	14	National University Health System (NUHS)
1640	33	Indian	Male	3	4	Ophthalmology	Early	0	National University Health System (NUHS)
1641	43	Chinese	Male	4	3	Cardiology	Early	3	National University Health System (NUHS)
1642	39	Others	Female	12	3	Otolaryngology	Early	4	National University Health System (NUHS)
1643	40	Others	Male	12	5	Colorectal Surgery	Early	9	National University Health System (NUHS)
1644	40	Others	Male	8	5	Emergency Medicine	STAT	0	National University Health System (NUHS)
1645	33	Chinese	Male	10	2	Emergency Medicine	STAT	0	National University Health System (NUHS)
1646	35	Others	Male	3	3	Emergency Medicine	STAT	0	National University Health System (NUHS)
1647	34	Others	Male	9	4	Emergency Medicine	STAT	0	National University Health System (NUHS)
1648	45	Others	Female	5	3	General Surgery	Early	10	National University Health System (NUHS)
1649	44	Indian	Male	1	5	Ophthalmology	Early	0	National University Health System (NUHS)
1650	44	Others	Male	9	3	Colorectal Surgery	Early	0	National University Health System (NUHS)
1650	44	Others	Male	9	3	Ophthalmology	Early	0	National University Health System (NUHS)
1650	44	Others	Male	11	3	Colorectal Surgery	Early	0	National University Health System (NUHS)
1650	44	Others	Male	11	3	Ophthalmology	Early	8	National University Health System (NUHS)
1651	35	Chinese	Male	3	2	Emergency Medicine	STAT	0	National University Health System (NUHS)
1651	35	Chinese	Male	10	2	Emergency Medicine	STAT	0	National University Health System (NUHS)
1652	40	Indian	Male	8	5	Emergency Medicine	STAT	0	National University Health System (NUHS)
1653	44	Others	Male	1	2	Emergency Medicine	STAT	0	National University Health System (NUHS)
1654	47	Others	Female	2	3	Emergency Medicine	STAT	0	National University Health System (NUHS)
1655	39	Others	Female	1	3	Obstetrics and Gynecology	Early	21	National University Health System (NUHS)
1656	40	Others	Female	1	1	Emergency Medicine	STAT	0	National University Health System (NUHS)
1657	35	Others	Male	11	5	Colorectal Surgery	Routine	18	National University Health System (NUHS)
1658	45	Chinese	Male	12	4	Emergency Medicine	STAT	0	National University Health System (NUHS)
1659	44	Others	Female	4	6	Emergency Medicine	STAT	0	National University Health System (NUHS)
1660	39	Others	Female	7	3	Emergency Medicine	STAT	0	National University Health System (NUHS)
1661	50	Others	Female	2	0	Breast Surgery	Direct Access	31	National University Health System (NUHS)
1662	32	Chinese	Female	4	5	Hand Surgery	Early	31	National University Health System (NUHS)
1663	40	Others	Male	4	5	Dermatology	Direct Access	0	National University Health System (NUHS)
1664	36	Indian	Male	1	6	Orthopaedics	Routine	31	SingHealth
1665	43	Indian	Male	7	3	Urology	Early	0	National University Health System (NUHS)
1666	39	Others	Male	8	4	Neurology	Routine	0	National University Health System (NUHS)
1667	45	Others	Female	8	3	Ophthalmology	Direct Access	14	National University Health System (NUHS)
1668	34	Others	Male	4	5	Otolaryngology	Routine	0	National University Health System (NUHS)
1669	52	Malay	Female	5	4	Respiratory Medicine	Routine	31	National University Health System (NUHS)
1670	39	Chinese	Male	1	0	Emergency Medicine	STAT	0	National University Health System (NUHS)
1671	59	Chinese	Female	8	3	Gastroenterology & Hepatology	Early	0	National University Health System (NUHS)
1672	41	Others	Female	4	6	Obstetrics and Gynecology	Routine	10	National University Health System (NUHS)
1673	46	Chinese	Male	8	3	General Surgery	Direct Access	18	National University Health System (NUHS)
1674	37	Others	Male	7	4	Orthopaedics	Routine	18	National University Health System (NUHS)
1675	40	Others	Male	6	0	Orthopaedics	Routine	0	National University Health System (NUHS)
1676	44	Others	Male	8	1	Hand Surgery	Early	0	National University Health System (NUHS)
1677	44	Malay	Female	7	4	Ophthalmology	Routine	4	SingHealth
1678	47	Others	Male	8	5	Cardiology	Direct Access	0	National University Health System (NUHS)
1678	47	Others	Male	11	5	Cardiology	Early	2	National University Health System (NUHS)
1679	35	Chinese	Female	1	5	Ophthalmology	Early	8	National University Health System (NUHS)
1680	35	Others	Male	12	4	Dental	Routine	0	National University Health System (NUHS)
1681	36	Chinese	Male	7	4	Urology	Routine	20	National University Health System (NUHS)
1682	49	Others	Female	4	5	Colorectal Surgery	Direct Access	39	National University Health System (NUHS)
1683	32	Chinese	Female	4	4	Cardiology	Routine	4	National University Health System (NUHS)
1684	35	Indian	Male	4	4	General Medicine	Routine	26	National University Health System (NUHS)
1685	44	Chinese	Male	4	5	Otolaryngology	Routine	14	National University Health System (NUHS)
1686	37	Chinese	Male	9	0	Endocrinology	Early	0	National University Health System (NUHS)
1686	37	Chinese	Male	9	0	Ophthalmology	Early	2	National University Health System (NUHS)
1686	37	Chinese	Male	12	0	Endocrinology	Routine	105	National University Health System (NUHS)
1687	36	Others	Male	9	5	General Surgery	Early	10	National University Health System (NUHS)
1688	43	Indian	Male	2	2	Dermatology	Early	0	National University Health System (NUHS)
1689	36	Indian	Male	10	3	Colorectal Surgery	Routine	0	National University Health System (NUHS)
1690	46	Others	Female	10	4	Breast Surgery	Direct Access	12	National University Health System (NUHS)
1691	35	Indian	Male	8	2	Urology	Direct Access	0	National University Health System (NUHS)
1692	32	Chinese	Male	3	1	Orthopaedics	Direct Access	5	National University Health System (NUHS)
1693	36	Others	Male	5	3	Ophthalmology	Routine	0	National University Health System (NUHS)
1694	38	Others	Female	12	5	Obstetrics and Gynecology	Early	13	National University Health System (NUHS)
1695	36	Others	Male	12	5	Orthopaedics	Early	0	National University Health System (NUHS)
1695	36	Others	Male	12	5	Urology	Direct Access	0	National University Health System (NUHS)
1696	37	Chinese	Male	10	4	Cardiology	Routine	3	National University Health System (NUHS)
1697	41	Chinese	Male	5	0	Orthopaedics	Routine	5	National University Health System (NUHS)
1698	55	Chinese	Male	7	0	Emergency Medicine	STAT	0	National University Health System (NUHS)
1699	32	Indian	Male	5	5	Emergency Medicine	STAT	0	National University Health System (NUHS)
1700	32	Others	Male	11	3	Orthopaedics	Routine	7	National University Health System (NUHS)
1701	54	Chinese	Male	10	4	Emergency Medicine	STAT	0	National University Health System (NUHS)
1702	38	Others	Female	3	4	Otolaryngology	Routine	24	National University Health System (NUHS)
1703	39	Others	Male	4	5	General Medicine	Direct Access	0	National University Health System (NUHS)
1704	46	Others	Female	1	4	Otolaryngology	Fast Track	2	National University Health System (NUHS)
1705	51	Chinese	Male	8	4	Cardiology	Routine	0	National University Health System (NUHS)
1706	42	Indian	Male	9	2	Ophthalmology	Direct Access	34	National University Health System (NUHS)
1707	37	Others	Female	9	0	Colorectal Surgery	Direct Access	13	National University Health System (NUHS)
1708	40	Others	Female	9	1	Respiratory Medicine	Routine	0	National University Health System (NUHS)
1709	45	Others	Female	12	1	Dermatology	Routine	90	National University Health System (NUHS)
1710	34	Chinese	Male	11	4	Dermatology	Routine	0	National University Health System (NUHS)
1711	37	Malay	Female	9	5	Otolaryngology	Early	28	National University Health System (NUHS)
1712	38	Others	Female	10	3	Breast Surgery	Early	0	National University Health System (NUHS)
1713	43	Others	Male	3	4	Emergency Medicine	STAT	0	National Healthcare Group (NHG)
1714	51	Others	Female	10	3	Emergency Medicine	STAT	0	National University Health System (NUHS)
1715	33	Others	Male	2	3	Urology	Routine	21	National University Health System (NUHS)
1716	36	Others	Male	4	3	Hand Surgery	Routine	0	National University Health System (NUHS)
1717	40	Others	Female	7	5	Emergency Medicine	STAT	0	National University Health System (NUHS)
1718	33	Malay	Male	8	5	Orthopaedics	Early	15	National University Health System (NUHS)
1719	41	Others	Male	6	4	Respiratory Medicine	Early	92	National University Health System (NUHS)
1720	47	Others	Female	3	2	Emergency Medicine	STAT	0	National University Health System (NUHS)
1721	46	Others	Female	5	4	Dermatology	Routine	6	National University Health System (NUHS)
1722	38	Others	Female	2	0	Urology	Routine	20	National University Health System (NUHS)
1723	30	Indian	Male	3	2	Emergency Medicine	STAT	0	National University Health System (NUHS)
1724	44	Others	Male	3	5	Orthopaedics	Fast Track	17	National University Health System (NUHS)
1725	49	Others	Female	12	3	Hand Surgery	Fast Track	13	National University Health System (NUHS)
1726	36	Others	Male	3	5	Orthopaedics	Routine	11	National University Health System (NUHS)
1727	43	Others	Male	1	2	Orthopaedics	Direct Access	27	National University Health System (NUHS)
1728	45	Others	Female	5	0	Respiratory Medicine	Early	0	National University Health System (NUHS)
1729	47	Others	Female	6	0	Emergency Medicine	STAT	0	National University Health System (NUHS)
1730	41	Others	Female	4	4	Breast Surgery	Direct Access	14	National University Health System (NUHS)
1731	37	Others	Female	9	5	Otolaryngology	Direct Access	13	National University Health System (NUHS)
1732	40	Others	Male	8	5	Orthopaedics	Direct Access	0	National University Health System (NUHS)
1733	38	Others	Male	7	6	Otolaryngology	Routine	0	National Healthcare Group (NHG)
1734	40	Others	Male	2	0	Emergency Medicine	STAT	0	National University Health System (NUHS)
1735	32	Chinese	Male	1	4	Otolaryngology	Routine	3	National University Health System (NUHS)
1736	35	Others	Male	8	3	Emergency Medicine	STAT	0	National University Health System (NUHS)
1737	34	Indian	Male	10	4	Otolaryngology	Early	7	National University Health System (NUHS)
1738	43	Others	Male	3	2	Urology	Routine	0	National University Health System (NUHS)
1739	36	Chinese	Female	12	5	Obstetrics and Gynecology	Direct Access	0	National University Health System (NUHS)
1740	35	Indian	Male	11	5	General Surgery	Early	0	National University Health System (NUHS)
1741	35	Others	Male	4	2	Emergency Medicine	STAT	0	National University Health System (NUHS)
1742	37	Others	Male	6	5	Dermatology	Early	0	National University Health System (NUHS)
1743	35	Chinese	Female	8	5	Respiratory Medicine	Routine	0	National University Health System (NUHS)
1744	36	Others	Male	12	5	Otolaryngology	Routine	0	National University Health System (NUHS)
1745	37	Malay	Male	6	5	General Surgery	Routine	0	National University Health System (NUHS)
1745	37	Malay	Male	6	5	Orthopaedics	Routine	0	National University Health System (NUHS)
1746	37	Others	Female	9	6	General Surgery	Early	11	National University Health System (NUHS)
1747	56	Others	Female	6	3	Ophthalmology	Routine	12	National University Health System (NUHS)
1748	36	Others	Male	10	3	Otolaryngology	Direct Access	1	National University Health System (NUHS)
1749	40	Indian	Male	9	5	Haematology	Routine	0	National University Health System (NUHS)
1750	34	Chinese	Female	8	1	Orthopaedics	Early	0	National University Health System (NUHS)
1751	54	Others	Male	12	2	Otolaryngology	Fast Track	0	National University Health System (NUHS)
1752	34	Indian	Female	9	1	Emergency Medicine	STAT	0	National Healthcare Group (NHG)
1753	32	Others	Male	12	4	Hand Surgery	Direct Access	8	National University Health System (NUHS)
1754	31	Others	Male	6	0	Emergency Medicine	STAT	0	National University Health System (NUHS)
1755	33	Others	Male	10	2	Ophthalmology	Direct Access	0	National University Health System (NUHS)
1756	37	Others	Female	9	0	General Surgery	Direct Access	0	National University Health System (NUHS)
1756	37	Others	Female	9	0	Hand Surgery	Routine	0	National University Health System (NUHS)
[truncated: 208,840+ more rows]
