# Supplementary material for: Factors and determinants of primary care to tertiary care referrals in Singapore: A multi-centre analysis using artificial intelligence-powered large language models
Source: PLoS One. 2026 Feb 5;21(2):e0338085. doi: 10.1371/journal.pone.0338085 (PMC12875445; doi:10.1371/journal.pone.0338085)
Supplement: S2 Data — (CSV) [file pone.0338085.s004.csv]

Physician Identifier	Clinic Number	Years of Experience	Training Location	Family Physician	Number of Patients Referred	Number of patients seen (workload)
1	Resident	3	Local	No	7	37
2	Resident	2	Overseas	No	5	48
3	4	11	Overseas	Yes	4	53
4	Resident	1	Local	No	8	57
5	1	17	Overseas	Yes	18	62
6	5	31	Local	No	25	62
7	Resident	4	Local	No	15	67
8	4	7	Local	Yes	22	67
9	Resident	3	Local	No	8	72
10	Resident	3	Local	No	10	77
11	3	12	Local	Yes	9	83
12	Resident	3	Overseas	No	23	85
13	Resident	2	Local	No	19	92
14	Resident	2	Local	No	10	94
15	3	7	Local	No	11	99
16	Resident	2	Local	No	27	100
17	Resident	2	Local	No	8	102
18	Resident	4	Overseas	No	15	104
19	4	10	Overseas	Yes	27	104
20	Resident	3	Local	No	21	108
21	Resident	2	Overseas	No	17	109
22	Resident	1	Local	No	21	112
23	Resident	3	Overseas	No	26	116
24	Resident	5	Overseas	No	24	130
25	Resident	3	Local	No	25	130
26	Resident	1	Local	No	10	141
27	1	14	Local	Yes	50	144
28	Resident	4	Local	No	16	147
29	Resident	4	Local	No	20	153
30	Resident	3	Local	No	34	159
31	Resident	4	Local	No	29	160
32	Resident	3	Overseas	No	30	161
33	6	7	Overseas	No	42	161
34	7	32	Local	Yes	39	179
35	Resident	4	Overseas	No	31	179
36	Resident	5	Local	No	29	181
37	3	54	Overseas	No	64	184
38	Resident	3	Overseas	No	42	190
39	3	5	Local	No	39	193
40	Resident	5	Local	No	23	198
41	Resident	4	Local	No	27	203
42	Resident	3	Overseas	No	41	216
43	3	3	Local	No	50	219
44	Resident	3	Local	No	54	220
45	Resident	2	Local	No	35	222
46	Resident	4	Local	No	45	224
47	Resident	3	Overseas	No	24	232
48	Resident	3	Overseas	No	33	236
49	3	33	Local	Yes	53	253
50	4	12	Overseas	Yes	87	254
51	7	16	Overseas	No	52	257
52	Resident	2	Local	No	62	267
53	Resident	2	Local	No	37	271
54	Resident	3	Local	No	59	272
55	4	9	Overseas	Yes	106	279
56	Resident	4	Local	No	69	299
57	Resident	4	Local	No	53	304
58	Resident	4	Local	No	47	307
59	2	33	Local	Yes	33	313
60	Resident	3	Local	No	42	322
61	Resident	3	Overseas	No	89	337
62	Resident	4	Overseas	No	48	337
63	1	8	Local	No	161	342
64	Resident	5	Overseas	No	52	354
65	6	32	Local	Yes	31	360
66	3	8	Overseas	No	60	404
67	1	17	Overseas	No	118	420
68	3	6	Local	No	58	450
69	1	17	Overseas	No	155	484
70	6	17	Local	Yes	219	512
71	7	11	Local	Yes	103	528
72	1	9	Local	Yes	91	542
73	5	8	Overseas	Yes	88	545
74	7	11	Overseas	Yes	120	566
75	5	4	Overseas	No	75	585
76	6	24	Overseas	Yes	146	591
77	4	7	Local	Yes	147	607
78	1	29	Local	Yes	116	634
79	7	9	Local	Yes	284	641
80	Resident	5	Local	No	101	650
81	4	16	Local	Yes	156	657
82	Resident	4	Local	No	81	664
83	Resident	5	Local	No	185	680
84	Resident	3	Local	No	103	710
85	3	9	Overseas	Yes	184	728
86	6	11	Overseas	Yes	155	730
87	1	18	Local	Yes	161	740
88	Resident	1	Local	No	157	770
89	1	33	Local	Yes	48	798
90	Resident	9	Local	Yes	241	799
91	3	17	Overseas	Yes	140	807
92	2	1	Local	No	188	827
93	Resident	3	Overseas	No	178	862
94	1	7	Local	No	288	879
95	3	33	Local	Yes	93	880
96	3	16	Overseas	No	98	884
97	3	11	Local	No	359	909
98	1	4	Local	No	131	909
99	3	17	Local	Yes	297	966
100	Resident	3	Overseas	No	142	982
101	2	17	Overseas	Yes	300	986
102	6	21	Local	Yes	141	1027
103	Resident	3	Local	No	247	1040
104	Resident	7	Overseas	No	146	1135
105	4	16	Overseas	Yes	241	1152
106	5	18	Local	Yes	286	1158
107	Resident	2	Overseas	No	156	1175
108	5	21	Local	Yes	220	1179
109	Resident	2	Local	No	356	1187
110	Resident	4	Local	No	168	1222
111	5	26	Local	Yes	128	1284
112	Resident	6	Local	No	158	1314
113	5	33	Local	Yes	131	1315
114	1	7	Local	Yes	340	1383
115	3	7	Local	No	355	1398
116	7	33	Local	Yes	164	1411
117	Resident	3	Local	No	250	1429
118	2	9	Overseas	No	288	1429
119	Resident	3	Local	No	242	1441
120	4	22	Overseas	Yes	215	1539
121	Resident	4	Overseas	No	282	1553
122	3	21	Overseas	Yes	177	1573
123	1	28	Overseas	Yes	153	1594
124	7	6	Overseas	No	283	1599
125	7	18	Local	Yes	283	1615
126	7	14	Local	Yes	238	1625
127	1	11	Overseas	No	328	1662
128	7	12	Overseas	Yes	374	1691
129	Resident	5	Local	No	286	1714
130	Resident	6	Local	Yes	209	1731
131	Resident	6	Local	No	242	1744
132	6	22	Local	Yes	587	1767
133	Resident	6	Overseas	No	367	1811
134	1	18	Local	No	568	1848
135	Resident	6	Local	No	236	1866
136	Resident	8	Overseas	No	269	1870
137	2	12	Overseas	No	649	1880
138	2	9	Local	Yes	452	1891
139	1	6	Local	Yes	356	1941
140	6	12	Overseas	Yes	643	1957
141	Resident	6	Local	No	355	2047
142	7	12	Local	Yes	512	2168
143	Resident	8	Overseas	Yes	522	2190
144	Resident	2	Overseas	No	476	2209
145	7	8	Local	Yes	505	2264
146	Resident	7	Overseas	No	603	2316
147	Resident	4	Local	No	217	2333
148	3	7	Local	Yes	469	2338
149	6	6	Overseas	No	388	2389
150	Resident	4	Local	No	294	2418
151	Resident	3	Local	No	399	2477
152	6	14	Local	Yes	657	2483
153	Resident	4	Local	No	571	2515
154	Resident	4	Local	No	468	2535
155	4	12	Local	Yes	403	2546
156	3	14	Local	Yes	650	2564
157	1	7	Local	Yes	428	2598
158	7	8	Local	Yes	474	2654
159	6	20	Local	Yes	408	2716
160	Resident	7	Local	No	524	2729
161	Resident	4	Local	No	485	2751
162	Resident	4	Local	No	508	2792
163	Resident	6	Local	No	495	2865
164	1	7	Overseas	No	844	3000
165	5	26	Local	Yes	711	3003
166	2	7	Overseas	No	505	3029
167	3	13	Overseas	Yes	691	3063
168	Resident	6	Overseas	No	691	3117
169	Resident	6	Overseas	No	563	3129
170	5	21	Overseas	No	553	3146
171	1	15	Local	Yes	424	3147
172	Resident	6	Local	No	445	3199
173	5	9	Local	Yes	465	3205
174	2	10	Overseas	Yes	844	3230
175	Resident	6	Local	No	595	3246
176	Resident	4	Local	No	482	3320
177	7	15	Overseas	Yes	334	3340
178	Resident	7	Overseas	No	957	3361
179	4	9	Local	Yes	484	3381
180	Resident	5	Overseas	No	637	3384
181	6	8	Overseas	No	603	3394
182	4	5	Overseas	No	596	3430
183	4	7	Local	No	1074	3452
184	7	8	Local	Yes	753	3476
185	Resident	6	Local	No	806	3497
186	4	11	Overseas	Yes	686	3514
187	6	13	Local	Yes	455	3591
188	5	15	Local	Yes	582	3613
189	Resident	4	Local	No	470	3665
190	7	19	Local	Yes	869	3687
191	4	25	Overseas	Yes	885	3705
192	4	39	Local	Yes	387	3753
193	1	16	Local	Yes	1447	3760
194	2	16	Local	Yes	596	3763
195	Resident	4	Local	No	1398	3763
196	Resident	5	Local	No	777	3834
197	4	9	Local	Yes	872	3860
198	3	12	Local	Yes	575	3877
199	7	6	Local	Yes	829	3896
200	Resident	8	Overseas	No	732	3904
201	1	10	Local	Yes	944	3957
202	1	10	Local	Yes	648	3965
203	4	27	Local	Yes	843	3987
204	1	29	Local	Yes	626	4041
205	3	10	Overseas	Yes	666	4079
206	1	13	Local	Yes	1292	4131
207	7	10	Local	Yes	876	4174
208	5	38	Local	Yes	616	4187
209	1	23	Overseas	Yes	621	4245
210	5	14	Local	Yes	789	4246
211	3	9	Local	Yes	900	4279
212	1	20	Local	Yes	753	4285
213	5	18	Local	Yes	802	4341
214	Resident	5	Local	No	408	4346
215	Resident	8	Overseas	No	796	4355
216	Resident	7	Overseas	No	702	4364
217	7	6	Local	Yes	991	4384
218	1	7	Local	No	724	4393
219	4	11	Overseas	Yes	1144	4395
220	2	11	Overseas	Yes	1272	4402
221	5	17	Overseas	Yes	497	4406
222	3	42	Overseas	Yes	1091	4444
223	4	20	Local	Yes	694	4520
224	1	25	Overseas	Yes	564	4541
225	7	36	Local	Yes	625	4587
226	2	6	Local	Yes	983	4605
227	2	7	Overseas	No	930	4682
228	5	6	Overseas	No	957	4709
229	2	14	Overseas	Yes	1734	4738
230	Resident	4	Local	No	881	4743
231	1	28	Overseas	Yes	707	4770
232	6	34	Local	Yes	587	4788
233	4	11	Local	Yes	683	4857
234	1	8	Overseas	Yes	914	4896
235	6	34	Overseas	Yes	850	4936
236	4	18	Local	Yes	937	5016
237	3	6	Overseas	No	511	5020
238	6	7	Local	Yes	905	5046
239	1	6	Local	Yes	716	5047
240	3	9	Overseas	Yes	806	5050
241	2	5	Local	No	1103	5159
242	1	9	Local	Yes	926	5217
243	Resident	4	Local	No	662	5281
244	Resident	4	Local	No	1347	5382
245	6	10	Overseas	Yes	791	5422
246	5	11	Overseas	Yes	964	5423
247	5	8	Local	Yes	924	5450
248	Resident	4	Local	No	1040	5629
249	Resident	6	Overseas	Yes	857	5649
250	7	6	Overseas	Yes	955	5692
251	3	23	Overseas	Yes	909	5709
252	5	8	Local	No	961	5745
253	1	13	Overseas	Yes	960	5841
254	5	2	Local	No	676	5874
255	2	27	Overseas	No	983	5878
256	5	26	Local	Yes	608	5905
257	2	6	Local	No	1551	5930
258	4	9	Local	Yes	1258	5958
259	1	14	Local	Yes	1613	6000
260	Resident	5	Local	No	1109	6004
261	7	14	Overseas	No	963	6079
262	2	6	Overseas	No	2025	6122
263	1	24	Overseas	Yes	1309	6154
264	2	7	Local	Yes	938	6208
265	3	27	Overseas	Yes	858	6299
266	2	11	Overseas	Yes	1185	6308
267	5	26	Local	Yes	962	6322
268	6	10	Overseas	Yes	1310	6325
269	5	13	Overseas	Yes	593	6325
270	4	13	Local	Yes	1452	6327
271	1	9	Local	Yes	1772	6369
272	1	9	Overseas	Yes	1160	6381
273	5	7	Overseas	Yes	1283	6389
274	6	12	Overseas	Yes	1200	6410
275	1	5	Local	No	1042	6440
276	1	8	Overseas	Yes	2278	6529
277	5	27	Local	Yes	838	6532
278	Resident	8	Local	No	898	6553
279	3	25	Overseas	No	1167	6609
280	5	5	Local	No	1116	6670
281	1	11	Overseas	Yes	1132	6691
282	6	10	Overseas	Yes	2026	6844
283	7	6	Local	No	1849	6866
284	4	12	Overseas	Yes	1318	6929
285	1	31	Overseas	Yes	621	6945
286	6	7	Local	No	1690	6985
287	3	6	Overseas	No	1454	7002
288	1	5	Local	No	1455	7016
289	5	18	Local	Yes	869	7021
290	5	9	Local	Yes	982	7022
291	5	13	Overseas	Yes	608	7044
292	3	12	Overseas	Yes	1126	7047
293	5	50	Local	Yes	940	7070
294	6	4	Overseas	No	1243	7167
295	1	14	Local	Yes	1549	7185
296	6	15	Overseas	Yes	1429	7222
297	6	5	Local	No	1671	7282
298	1	7	Local	Yes	1175	7287
299	3	28	Overseas	Yes	1921	7293
300	7	8	Local	Yes	2013	7329
301	6	10	Overseas	Yes	2114	7383
302	7	7	Overseas	Yes	1942	7401
303	6	5	Local	No	1247	7456
304	4	25	Overseas	Yes	1593	7466
305	2	32	Overseas	No	1127	7502
306	4	10	Overseas	Yes	1369	7582
307	7	5	Local	No	1596	7587
308	4	6	Local	Yes	1665	7645
309	4	36	Overseas	No	1826	7653
310	5	25	Overseas	Yes	1292	7703
311	1	6	Local	Yes	885	7751
312	4	21	Overseas	Yes	1395	7763
313	5	25	Overseas	Yes	1379	7807
314	Resident	5	Local	No	1588	7819
315	2	5	Local	No	1408	7820
316	3	21	Overseas	Yes	1170	7839
317	5	10	Overseas	Yes	1321	7940
318	6	11	Overseas	Yes	2088	7973
319	3	25	Overseas	Yes	1624	8088
320	1	26	Overseas	No	1059	8123
321	4	25	Overseas	Yes	1032	8214
322	4	6	Local	No	1457	8334
323	6	11	Overseas	No	1423	8506
324	1	35	Overseas	No	1646	8508
325	6	5	Local	No	1018	8618
326	1	24	Local	Yes	1586	8668
327	6	13	Local	Yes	1817	8708
328	6	22	Overseas	Yes	1688	8915
